# Supplementary material for: Functional Knowledge Transfer for High-accuracy Prediction of Under-studied Biological Processes
Source: PLoS Comput Biol. 2013 Mar 14;9(3):e1002957. doi: 10.1371/journal.pcbi.1002957 (PMC3597527; doi:10.1371/journal.pcbi.1002957)
Supplement: Text S1 — GO terms relevant in mammals (mouse, human, rat) but missing in at least one organism. (TXT) [file pcbi.1002957.s005.txt]

GO term id	GO term name	missing organism
GO:0000002	mitochondrial genome maintenance	rat
GO:0000012	single strand break repair	rat
GO:0000019	regulation of mitotic recombination	rat
GO:0000027	ribosomal large subunit assembly	human,rat
GO:0000028	ribosomal small subunit assembly	mouse
GO:0000042	protein targeting to golgi	rat
GO:0000046	autophagic vacuole fusion	human,rat
GO:0000050	urea cycle	human
GO:0000053	argininosuccinate metabolic process	mouse,human
GO:0000054	ribosomal subunit export from nucleus	rat
GO:0000055	ribosomal large subunit export from nucleus	human,rat
GO:0000056	ribosomal small subunit export from nucleus	rat
GO:0000059	protein import into nucleus docking	mouse,human
GO:0000070	mitotic sister chromatid segregation	rat
GO:0000072	m phase specific microtubule process	human,rat
GO:0000073	spindle pole body separation	mouse,rat
GO:0000076	dna replication checkpoint	rat
GO:0000083	regulation of transcription involved in g1 s phase of mitotic cell cycle	rat
GO:0000085	g2 phase of mitotic cell cycle	rat
GO:0000089	mitotic metaphase	rat
GO:0000090	mitotic anaphase	mouse
GO:0000098	sulfur amino acid catabolic process	mouse
GO:0000101	sulfur amino acid transport	rat
GO:0000103	sulfate assimilation	human,rat
GO:0000114	regulation of transcription involved in g1 phase of mitotic cell cycle	mouse,rat
GO:0000115	regulation of transcription involved in s phase of mitotic cell cycle	mouse,rat
GO:0000132	establishment of mitotic spindle orientation	rat
GO:0000154	rrna modification	mouse,rat
GO:0000183	chromatin silencing at rdna	rat
GO:0000184	nuclear transcribed mrna catabolic process nonsense mediated decay	mouse,rat
GO:0000188	inactivation of mapk activity	rat
GO:0000189	mapk import into nucleus	mouse,human
GO:0000212	meiotic spindle organization	human,rat
GO:0000236	mitotic prometaphase	mouse
GO:0000237	leptotene	human,rat
GO:0000238	zygotene	human,rat
GO:0000239	pachytene	human
GO:0000244	assembly of spliceosomal tri snrnp	mouse,rat
GO:0000255	allantoin metabolic process	human,rat
GO:0000281	cytokinesis after mitosis	rat
GO:0000288	nuclear transcribed mrna catabolic process deadenylation dependent decay	rat
GO:0000289	nuclear transcribed mrna poly a tail shortening	rat
GO:0000290	deadenylation dependent decapping of nuclear transcribed mrna	mouse,rat
GO:0000291	nuclear transcribed mrna catabolic process exonucleolytic	mouse,rat
GO:0000338	protein deneddylation	mouse,rat
GO:0000387	spliceosomal snrnp assembly	mouse,rat
GO:0000389	nuclear mrna 3 splice site recognition	mouse,rat
GO:0000394	rna splicing via endonucleolytic cleavage and ligation	rat
GO:0000395	nuclear mrna 5 splice site recognition	mouse,rat
GO:0000414	regulation of histone h3 k36 methylation	rat
GO:0000415	negative regulation of histone h3 k36 methylation	mouse,rat
GO:0000416	positive regulation of histone h3 k36 methylation	human,rat
GO:0000422	mitochondrion degradation	rat
GO:0000429	carbon catabolite regulation of transcription from rna polymerase ii promoter	rat
GO:0000430	regulation of transcription from rna polymerase ii promoter by glucose	rat
GO:0000432	positive regulation of transcription from rna polymerase ii promoter by glucose	rat
GO:0000436	carbon catabolite activation of transcription from rna polymerase ii promoter	rat
GO:0000448	cleavage in its2 between 5 8s rrna and lsu rrna of tricistronic rrna transcript ssu rrna 5 8s rrna lsu rrna	human,rat
GO:0000460	maturation of 5 8s rrna	rat
GO:0000463	maturation of lsu rrna from tricistronic rrna transcript ssu rrna 5 8s rrna lsu rrna	rat
GO:0000466	maturation of 5 8s rrna from tricistronic rrna transcript ssu rrna 5 8s rrna lsu rrna	rat
GO:0000469	cleavage involved in rrna processing	human,rat
GO:0000470	maturation of lsu rrna	rat
GO:0000478	endonucleolytic cleavage involved in rrna processing	human,rat
GO:0000479	endonucleolytic cleavage of tricistronic rrna transcript ssu rrna 5 8s rrna lsu rrna	human,rat
GO:0000491	small nucleolar ribonucleoprotein complex assembly	mouse,rat
GO:0000492	box c d snornp assembly	mouse,rat
GO:0000578	embryonic axis specification	rat
GO:0000705	achiasmate meiosis i	human,rat
GO:0000712	resolution of meiotic recombination intermediates	human,rat
GO:0000715	nucleotide excision repair dna damage recognition	mouse,rat
GO:0000717	nucleotide excision repair dna duplex unwinding	mouse,rat
GO:0000720	pyrimidine dimer repair by nucleotide excision repair	human,rat
GO:0000722	telomere maintenance via recombination	rat
GO:0000723	telomere maintenance	rat
GO:0000724	double strand break repair via homologous recombination	rat
GO:0000725	recombinational repair	rat
GO:0000726	non recombinational repair	rat
GO:0000729	dna double strand break processing	mouse,rat
GO:0000731	dna synthesis involved in dna repair	mouse,rat
GO:0000733	dna strand renaturation	mouse,rat
GO:0000738	dna catabolic process exonucleolytic	mouse,rat
GO:0000819	sister chromatid segregation	rat
GO:0000912	assembly of actomyosin apparatus involved in cell cycle cytokinesis	mouse,rat
GO:0000915	cytokinesis actomyosin contractile ring assembly	mouse,rat
GO:0000920	cytokinetic cell separation	mouse
GO:0000956	nuclear transcribed mrna catabolic process	rat
GO:0000957	mitochondrial rna catabolic process	mouse,rat
GO:0000958	mitochondrial mrna catabolic process	mouse,rat
GO:0000959	mitochondrial rna metabolic process	mouse,rat
GO:0000960	regulation of mitochondrial rna catabolic process	mouse,rat
GO:0000962	positive regulation of mitochondrial rna catabolic process	mouse,rat
GO:0000963	mitochondrial rna processing	mouse,rat
GO:0000964	mitochondrial rna 5 end processing	mouse,rat
GO:0000965	mitochondrial rna 3 end processing	mouse,rat
GO:0000966	rna 5 end processing	rat
GO:0000972	transcription dependent tethering of rna polymerase ii gene dna at nuclear periphery	human,rat
GO:0001300	chronological cell aging	rat
GO:0001301	progressive alteration of chromatin involved in cell aging	mouse,rat
GO:0001304	progressive alteration of chromatin involved in replicative cell aging	mouse,rat
GO:0001306	age dependent response to oxidative stress	rat
GO:0001309	age dependent telomere shortening	mouse,rat
GO:0001315	age dependent response to reactive oxygen species	mouse,rat
GO:0001502	cartilage condensation	human
GO:0001510	rna methylation	rat
GO:0001514	selenocysteine incorporation	human,rat
GO:0001522	pseudouridine synthesis	human,rat
GO:0001539	ciliary or flagellar motility	rat
GO:0001542	ovulation from ovarian follicle	human
GO:0001543	ovarian follicle rupture	human
GO:0001544	initiation of primordial ovarian follicle growth	human,rat
GO:0001546	preantral ovarian follicle growth	mouse,human
GO:0001547	antral ovarian follicle growth	human
GO:0001550	ovarian cumulus expansion	human
GO:0001552	ovarian follicle atresia	mouse,human
GO:0001554	luteolysis	mouse
GO:0001555	oocyte growth	human,rat
GO:0001556	oocyte maturation	human
GO:0001560	regulation of cell growth by extracellular stimulus	human,rat
GO:0001562	response to protozoan	human
GO:0001569	patterning of blood vessels	rat
GO:0001574	ganglioside biosynthetic process	rat
GO:0001575	globoside metabolic process	mouse,rat
GO:0001579	medium chain fatty acid transport	human,rat
GO:0001580	detection of chemical stimulus involved in sensory perception of bitter taste	mouse
GO:0001582	detection of chemical stimulus involved in sensory perception of sweet taste	mouse,rat
GO:0001659	temperature homeostasis	human
GO:0001660	fever generation	human
GO:0001661	conditioned taste aversion	human
GO:0001662	behavioral fear response	human
GO:0001672	regulation of chromatin assembly or disassembly	mouse,rat
GO:0001675	acrosome assembly	human
GO:0001692	histamine metabolic process	mouse
GO:0001694	histamine biosynthetic process	mouse,rat
GO:0001696	gastric acid secretion	human
GO:0001702	gastrulation with mouth forming second	rat
GO:0001705	ectoderm formation	rat
GO:0001706	endoderm formation	rat
GO:0001710	mesodermal cell fate commitment	human,rat
GO:0001711	endodermal cell fate commitment	rat
GO:0001712	ectodermal cell fate commitment	rat
GO:0001714	endodermal cell fate specification	rat
GO:0001715	ectodermal cell fate specification	mouse,rat
GO:0001731	formation of translation preinitiation complex	mouse,human
GO:0001732	formation of translation initiation complex	rat
GO:0001743	optic placode formation	human,rat
GO:0001755	neural crest cell migration	rat
GO:0001756	somitogenesis	human,rat
GO:0001757	somite specification	human,rat
GO:0001762	beta alanine transport	human,rat
GO:0001765	membrane raft assembly	mouse,rat
GO:0001766	membrane raft polarization	human,rat
GO:0001767	establishment of lymphocyte polarity	rat
GO:0001768	establishment of t cell polarity	rat
GO:0001771	immunological synapse formation	human,rat
GO:0001777	t cell homeostatic proliferation	human,rat
GO:0001778	plasma membrane repair	human,rat
GO:0001779	natural killer cell differentiation	human
GO:0001782	b cell homeostasis	rat
GO:0001783	b cell apoptosis	rat
GO:0001787	natural killer cell proliferation	rat
GO:0001788	antibody dependent cellular cytotoxicity	human,rat
GO:0001794	type iia hypersensitivity	human,rat
GO:0001796	regulation of type iia hypersensitivity	human,rat
GO:0001798	positive regulation of type iia hypersensitivity	human,rat
GO:0001802	type iii hypersensitivity	human,rat
GO:0001803	regulation of type iii hypersensitivity	human,rat
GO:0001805	positive regulation of type iii hypersensitivity	human,rat
GO:0001806	type iv hypersensitivity	human
GO:0001807	regulation of type iv hypersensitivity	human,rat
GO:0001808	negative regulation of type iv hypersensitivity	human,rat
GO:0001809	positive regulation of type iv hypersensitivity	human,rat
GO:0001810	regulation of type i hypersensitivity	human,rat
GO:0001811	negative regulation of type i hypersensitivity	human,rat
GO:0001812	positive regulation of type i hypersensitivity	human,rat
GO:0001820	serotonin secretion	human
GO:0001821	histamine secretion	human
GO:0001824	blastocyst development	rat
GO:0001825	blastocyst formation	rat
GO:0001826	inner cell mass cell differentiation	human,rat
GO:0001828	inner cell mass cellular morphogenesis	human,rat
GO:0001829	trophectodermal cell differentiation	rat
GO:0001830	trophectodermal cell fate commitment	human,rat
GO:0001831	trophectodermal cellular morphogenesis	human,rat
GO:0001832	blastocyst growth	human,rat
GO:0001833	inner cell mass cell proliferation	human,rat
GO:0001834	trophectodermal cell proliferation	human,rat
GO:0001835	blastocyst hatching	human,rat
GO:0001839	neural plate morphogenesis	human,rat
GO:0001840	neural plate development	human,rat
GO:0001841	neural tube formation	human
GO:0001842	neural fold formation	human,rat
GO:0001843	neural tube closure	human,rat
GO:0001844	protein insertion into mitochondrial membrane involved in induction of apoptosis	rat
GO:0001845	phagolysosome assembly	rat
GO:0001865	nk t cell differentiation	human,rat
GO:0001868	regulation of complement activation lectin pathway	mouse,rat
GO:0001869	negative regulation of complement activation lectin pathway	mouse,rat
GO:0001878	response to yeast	human
GO:0001879	detection of yeast	human,rat
GO:0001886	endothelial cell morphogenesis	human
GO:0001887	selenium compound metabolic process	human
GO:0001897	cytolysis by symbiont of host cells	mouse,rat
GO:0001905	activation of membrane attack complex	human
GO:0001907	killing by symbiont of host cells	mouse,rat
GO:0001915	negative regulation of t cell mediated cytotoxicity	human
GO:0001920	negative regulation of receptor recycling	mouse,rat
GO:0001922	b 1 b cell homeostasis	human,rat
GO:0001923	b 1 b cell differentiation	human,rat
GO:0001927	exocyst assembly	mouse,human
GO:0001928	regulation of exocyst assembly	mouse,human
GO:0001941	postsynaptic membrane organization	rat
GO:0001945	lymph vessel development	rat
GO:0001946	lymphangiogenesis	rat
GO:0001947	heart looping	human,rat
GO:0001949	sebaceous gland cell differentiation	human,rat
GO:0001956	positive regulation of neurotransmitter secretion	human
GO:0001957	intramembranous ossification	human
GO:0001958	endochondral ossification	human
GO:0001961	positive regulation of cytokine mediated signaling pathway	rat
GO:0001966	thigmotaxis	mouse,human
GO:0001967	suckling behavior	human
GO:0001969	regulation of activation of membrane attack complex	human
GO:0001970	positive regulation of activation of membrane attack complex	human,rat
GO:0001971	negative regulation of activation of membrane attack complex	human
GO:0001975	response to amphetamine	human
GO:0001978	regulation of systemic arterial blood pressure by carotid sinus baroreceptor feedback	human,rat
GO:0001979	regulation of systemic arterial blood pressure by chemoreceptor signaling	human,rat
GO:0001980	regulation of systemic arterial blood pressure by ischemic conditions	human,rat
GO:0001982	baroreceptor response to decreased systemic arterial blood pressure	human,rat
GO:0001983	baroreceptor response to increased systemic arterial blood pressure	human,rat
GO:0001984	vasodilation of artery involved in baroreceptor response to increased systemic arterial blood pressure	human,rat
GO:0001985	negative regulation of heart rate involved in baroreceptor response to increased systemic arterial blood pressure	human,rat
GO:0001986	negative regulation of the force of heart contraction involved in baroreceptor response to increased systemic arterial blood pressure	human,rat
GO:0001987	vasoconstriction of artery involved in baroreceptor response to lowering of systemic arterial blood pressure	human,rat
GO:0001988	positive regulation of heart rate involved in baroreceptor response to decreased systemic arterial blood pressure	human,rat
GO:0001992	regulation of systemic arterial blood pressure by vasopressin	human,rat
GO:0001993	regulation of systemic arterial blood pressure by norepinephrine epinephrine	human
GO:0001994	norepinephrine epinephrine vasoconstriction involved in regulation of systemic arterial blood pressure	human,rat
GO:0001996	positive regulation of heart rate by epinephrine norepinephrine	human,rat
GO:0001997	positive regulation of the force of heart contraction by epinephrine norepinephrine	human
GO:0001998	angiotensin mediated vasoconstriction involved in regulation of systemic arterial blood pressure	human,rat
GO:0001999	renal response to blood flow involved in circulatory renin angiotensin regulation of systemic arterial blood pressure	rat
GO:0002001	renin secretion into blood stream	rat
GO:0002007	detection of hypoxic conditions in blood by chemoreceptor signaling	human,rat
GO:0002011	morphogenesis of an epithelial sheet	human,rat
GO:0002018	renin angiotensin regulation of aldosterone production	human
GO:0002019	regulation of renal output by angiotensin	human
GO:0002021	response to dietary excess	human
GO:0002023	reduction of food intake in response to dietary excess	human
GO:0002024	diet induced thermogenesis	human
GO:0002025	vasodilation by norepinephrine epinephrine involved in regulation of systemic arterial blood pressure	human
GO:0002030	inhibitory g protein coupled receptor phosphorylation	human,rat
GO:0002032	desensitization of g protein coupled receptor protein signaling pathway by arrestin	mouse,rat
GO:0002033	vasodilation by angiotensin involved in regulation of systemic arterial blood pressure	human,rat
GO:0002034	regulation of blood vessel size by renin angiotensin	human,rat
GO:0002036	regulation of l glutamate transport	human
GO:0002037	negative regulation of l glutamate transport	mouse,human
GO:0002041	intussusceptive angiogenesis	human,rat
GO:0002043	blood vessel endothelial cell proliferation involved in sprouting angiogenesis	rat
GO:0002051	osteoblast fate commitment	human,rat
GO:0002063	chondrocyte development	human
GO:0002066	columnar cuboidal epithelial cell development	human
GO:0002067	glandular epithelial cell differentiation	human,rat
GO:0002068	glandular epithelial cell development	human,rat
GO:0002069	columnar cuboidal epithelial cell maturation	human
GO:0002070	epithelial cell maturation	human
GO:0002071	glandular epithelial cell maturation	human,rat
GO:0002072	optic cup morphogenesis involved in camera type eye development	human,rat
GO:0002082	regulation of oxidative phosphorylation	rat
GO:0002084	protein depalmitoylation	rat
GO:0002085	inhibition of neuroepithelial cell differentiation	human,rat
GO:0002087	regulation of respiratory gaseous exchange by neurological system process	human
GO:0002089	lens morphogenesis in camera type eye	rat
GO:0002091	negative regulation of receptor internalization	mouse,human
GO:0002092	positive regulation of receptor internalization	mouse
GO:0002093	auditory receptor cell morphogenesis	human,rat
GO:0002097	trna wobble base modification	rat
GO:0002098	trna wobble uridine modification	rat
GO:0002115	store operated calcium entry	mouse,rat
GO:0002118	aggressive behavior	human
GO:0002121	inter male aggressive behavior	human,rat
GO:0002124	territorial aggressive behavior	human,rat
GO:0002125	maternal aggressive behavior	mouse,human
GO:0002138	retinoic acid biosynthetic process	human,rat
GO:0002146	steroid hormone receptor import into nucleus	mouse,human
GO:0002147	glucocorticoid receptor import into nucleus	mouse,human
GO:0002148	hypochlorous acid metabolic process	human,rat
GO:0002149	hypochlorous acid biosynthetic process	human,rat
GO:0002154	thyroid hormone mediated signaling pathway	human,rat
GO:0002155	regulation of thyroid hormone mediated signaling pathway	human,rat
GO:0002158	osteoclast proliferation	human,rat
GO:0002159	desmosome assembly	human,rat
GO:0002175	protein localization to paranode region of axon	human,rat
GO:0002176	male germ cell proliferation	human
GO:0002209	behavioral defense response	human
GO:0002215	defense response to nematode	human,rat
GO:0002220	innate immune response activating cell surface receptor signaling pathway	rat
GO:0002223	stimulatory c type lectin receptor signaling pathway	rat
GO:0002227	innate immune response in mucosa	rat
GO:0002230	positive regulation of defense response to virus by host	rat
GO:0002232	leukocyte chemotaxis involved in inflammatory response	human,rat
GO:0002236	detection of misfolded protein	mouse,human
GO:0002238	response to molecule of fungal origin	human
GO:0002246	wound healing involved in inflammatory response	rat
GO:0002248	connective tissue replacement involved in inflammatory response wound healing	rat
GO:0002249	lymphocyte anergy	human
GO:0002251	organ or tissue specific immune response	rat
GO:0002254	kinin cascade	mouse,rat
GO:0002266	follicular dendritic cell activation	human,rat
GO:0002268	follicular dendritic cell differentiation	human,rat
GO:0002276	basophil activation involved in immune response	mouse,human
GO:0002282	microglial cell activation involved in immune response	human
GO:0002287	alpha beta t cell activation involved in immune response	rat
GO:0002291	t cell activation via t cell receptor contact with antigen bound to mhc molecule on antigen presenting cell	mouse,rat
GO:0002292	t cell differentiation involved in immune response	rat
GO:0002293	alpha beta t cell differentiation involved in immune response	rat
GO:0002294	cd4 positive alpha beta t cell differentiation involved in immune response	rat
GO:0002295	t helper cell lineage commitment	human,rat
GO:0002302	cd8 positive alpha beta t cell differentiation involved in immune response	rat
GO:0002309	t cell proliferation involved in immune response	human
GO:0002313	mature b cell differentiation involved in immune response	human,rat
GO:0002314	germinal center b cell differentiation	human,rat
GO:0002315	marginal zone b cell differentiation	human,rat
GO:0002316	follicular b cell differentiation	human,rat
GO:0002317	plasma cell differentiation	human,rat
GO:0002318	myeloid progenitor cell differentiation	human
GO:0002323	natural killer cell activation involved in immune response	human
GO:0002326	b cell lineage commitment	rat
GO:0002327	immature b cell differentiation	human
GO:0002328	pro b cell differentiation	human
GO:0002329	pre b cell differentiation	human
GO:0002331	pre b cell allelic exclusion	human
GO:0002335	mature b cell differentiation	human,rat
GO:0002339	b cell selection	human,rat
GO:0002343	peripheral b cell selection	human,rat
GO:0002344	b cell affinity maturation	human,rat
GO:0002349	histamine production involved in inflammatory response	human
GO:0002351	serotonin production involved in inflammatory response	human,rat
GO:0002352	b cell negative selection	human,rat
GO:0002353	plasma kallikrein kinin cascade	mouse,rat
GO:0002355	detection of tumor cell	rat
GO:0002357	defense response to tumor cell	rat
GO:0002358	b cell homeostatic proliferation	human,rat
GO:0002360	t cell lineage commitment	rat
GO:0002361	cd4 positive cd25 positive alpha beta regulatory t cell differentiation	human
GO:0002365	gamma delta t cell lineage commitment	human,rat
GO:0002368	b cell cytokine production	mouse,rat
GO:0002369	t cell cytokine production	rat
GO:0002370	natural killer cell cytokine production	human
GO:0002371	dendritic cell cytokine production	human
GO:0002374	cytokine secretion involved in immune response	mouse,rat
GO:0002378	immunoglobulin biosynthetic process	rat
GO:0002380	immunoglobulin secretion involved in immune response	human,rat
GO:0002384	hepatic immune response	mouse,rat
GO:0002385	mucosal immune response	rat
GO:0002396	mhc protein complex assembly	human
GO:0002397	mhc class i protein complex assembly	human
GO:0002407	dendritic cell chemotaxis	rat
GO:0002408	myeloid dendritic cell chemotaxis	mouse,rat
GO:0002419	t cell mediated cytotoxicity directed against tumor cell target	mouse,human
GO:0002426	immunoglobulin production in mucosal tissue	human,rat
GO:0002428	antigen processing and presentation of peptide antigen via mhc class ib	rat
GO:0002430	complement receptor mediated signaling pathway	human
GO:0002432	granuloma formation	human,rat
GO:0002434	immune complex clearance	human,rat
GO:0002436	immune complex clearance by monocytes and macrophages	human,rat
GO:0002438	acute inflammatory response to antigenic stimulus	human
GO:0002441	histamine secretion involved in inflammatory response	human
GO:0002442	serotonin secretion involved in inflammatory response	human,rat
GO:0002445	type ii hypersensitivity	human,rat
GO:0002455	humoral immune response mediated by circulating immunoglobulin	human
GO:0002457	t cell antigen processing and presentation	human,rat
GO:0002458	peripheral t cell tolerance induction	human,rat
GO:0002461	tolerance induction dependent upon immune response	human
GO:0002462	tolerance induction to nonself antigen	mouse,human
GO:0002465	peripheral tolerance induction	human,rat
GO:0002467	germinal center formation	human,rat
GO:0002468	dendritic cell antigen processing and presentation	rat
GO:0002475	antigen processing and presentation via mhc class ib	rat
GO:0002476	antigen processing and presentation of endogenous peptide antigen via mhc class ib	rat
GO:0002477	antigen processing and presentation of exogenous peptide antigen via mhc class ib	human,rat
GO:0002479	antigen processing and presentation of exogenous peptide antigen via mhc class i tap dependent	human,rat
GO:0002481	antigen processing and presentation of exogenous protein antigen via mhc class ib tap dependent	human,rat
GO:0002484	antigen processing and presentation of endogenous peptide antigen via mhc class i via er pathway	human,rat
GO:0002485	antigen processing and presentation of endogenous peptide antigen via mhc class i via er pathway tap dependent	human,rat
GO:0002488	antigen processing and presentation of endogenous peptide antigen via mhc class ib via er pathway	rat
GO:0002489	antigen processing and presentation of endogenous peptide antigen via mhc class ib via er pathway tap dependent	rat
GO:0002501	peptide antigen assembly with mhc protein complex	human,rat
GO:0002502	peptide antigen assembly with mhc class i protein complex	human,rat
GO:0002508	central tolerance induction	human,rat
GO:0002510	central b cell tolerance induction	human,rat
GO:0002513	tolerance induction to self antigen	human,rat
GO:0002514	b cell tolerance induction	human,rat
GO:0002517	t cell tolerance induction	human
GO:0002518	lymphocyte chemotaxis across high endothelial venule	human,rat
GO:0002522	leukocyte migration involved in immune response	human,rat
GO:0002523	leukocyte migration involved in inflammatory response	human
GO:0002524	hypersensitivity	human
GO:0002525	acute inflammatory response to non antigenic stimulus	mouse,human
GO:0002528	regulation of vascular permeability involved in acute inflammatory response	mouse,rat
GO:0002534	cytokine production involved in inflammatory response	human,rat
GO:0002536	respiratory burst involved in inflammatory response	rat
GO:0002537	nitric oxide production involved in inflammatory response	human,rat
GO:0002539	prostaglandin production involved in inflammatory response	mouse,human
GO:0002540	leukotriene production involved in inflammatory response	rat
GO:0002541	activation of plasma proteins involved in acute inflammatory response	mouse,rat
GO:0002542	factor xii activation	mouse,rat
GO:0002543	activation of blood coagulation via clotting cascade	mouse,rat
GO:0002545	chronic inflammatory response to non antigenic stimulus	human,rat
GO:0002548	monocyte chemotaxis	rat
GO:0002551	mast cell chemotaxis	mouse
GO:0002552	serotonin secretion by mast cell	human,rat
GO:0002553	histamine secretion by mast cell	human
GO:0002554	serotonin secretion by platelet	human,rat
GO:0002560	basophil mediated immunity	mouse,human
GO:0002561	basophil degranulation	mouse,human
GO:0002566	somatic diversification of immune receptors via somatic mutation	human,rat
GO:0002568	somatic diversification of t cell receptor genes	human,rat
GO:0002572	pro t cell differentiation	human
GO:0002575	basophil chemotaxis	mouse,rat
GO:0002576	platelet degranulation	rat
GO:0002578	negative regulation of antigen processing and presentation	mouse,rat
GO:0002579	positive regulation of antigen processing and presentation	human
GO:0002580	regulation of antigen processing and presentation of peptide or polysaccharide antigen via mhc class ii	mouse,rat
GO:0002581	negative regulation of antigen processing and presentation of peptide or polysaccharide antigen via mhc class ii	mouse,rat
GO:0002583	regulation of antigen processing and presentation of peptide antigen	mouse,human
GO:0002585	positive regulation of antigen processing and presentation of peptide antigen	mouse,human
GO:0002589	regulation of antigen processing and presentation of peptide antigen via mhc class i	mouse,human
GO:0002591	positive regulation of antigen processing and presentation of peptide antigen via mhc class i	mouse,human
GO:0002604	regulation of dendritic cell antigen processing and presentation	rat
GO:0002605	negative regulation of dendritic cell antigen processing and presentation	mouse,rat
GO:0002606	positive regulation of dendritic cell antigen processing and presentation	human,rat
GO:0002634	regulation of germinal center formation	human,rat
GO:0002635	negative regulation of germinal center formation	human,rat
GO:0002636	positive regulation of germinal center formation	human,rat
GO:0002638	negative regulation of immunoglobulin production	human,rat
GO:0002639	positive regulation of immunoglobulin production	human
GO:0002640	regulation of immunoglobulin biosynthetic process	human,rat
GO:0002642	positive regulation of immunoglobulin biosynthetic process	human,rat
GO:0002643	regulation of tolerance induction	human
GO:0002644	negative regulation of tolerance induction	mouse,human
GO:0002645	positive regulation of tolerance induction	human
GO:0002646	regulation of central tolerance induction	human,rat
GO:0002648	positive regulation of central tolerance induction	human,rat
GO:0002649	regulation of tolerance induction to self antigen	human,rat
GO:0002651	positive regulation of tolerance induction to self antigen	human,rat
GO:0002652	regulation of tolerance induction dependent upon immune response	human
GO:0002654	positive regulation of tolerance induction dependent upon immune response	human
GO:0002655	regulation of tolerance induction to nonself antigen	mouse,human
GO:0002657	positive regulation of tolerance induction to nonself antigen	mouse,human
GO:0002658	regulation of peripheral tolerance induction	human,rat
GO:0002660	positive regulation of peripheral tolerance induction	human,rat
GO:0002661	regulation of b cell tolerance induction	human,rat
GO:0002663	positive regulation of b cell tolerance induction	human,rat
GO:0002664	regulation of t cell tolerance induction	human
GO:0002665	negative regulation of t cell tolerance induction	mouse,human
GO:0002666	positive regulation of t cell tolerance induction	human,rat
GO:0002667	regulation of t cell anergy	human
GO:0002668	negative regulation of t cell anergy	mouse,human
GO:0002669	positive regulation of t cell anergy	human,rat
GO:0002676	regulation of chronic inflammatory response	human
GO:0002677	negative regulation of chronic inflammatory response	human
GO:0002678	positive regulation of chronic inflammatory response	human
GO:0002679	respiratory burst involved in defense response	rat
GO:0002681	somatic recombination of t cell receptor gene segments	human,rat
GO:0002689	negative regulation of leukocyte chemotaxis	mouse
GO:0002692	negative regulation of cellular extravasation	human,rat
GO:0002693	positive regulation of cellular extravasation	rat
GO:0002713	negative regulation of b cell mediated immunity	human,rat
GO:0002724	regulation of t cell cytokine production	rat
GO:0002725	negative regulation of t cell cytokine production	mouse,rat
GO:0002726	positive regulation of t cell cytokine production	rat
GO:0002727	regulation of natural killer cell cytokine production	human
GO:0002729	positive regulation of natural killer cell cytokine production	human
GO:0002730	regulation of dendritic cell cytokine production	human
GO:0002731	negative regulation of dendritic cell cytokine production	human,rat
GO:0002732	positive regulation of dendritic cell cytokine production	mouse,human
GO:0002739	regulation of cytokine secretion involved in immune response	mouse,rat
GO:0002740	negative regulation of cytokine secretion involved in immune response	mouse,rat
GO:0002741	positive regulation of cytokine secretion involved in immune response	mouse,rat
GO:0002752	cell surface pattern recognition receptor signaling pathway	human,rat
GO:0002756	myd88 independent toll like receptor signaling pathway	human,rat
GO:0002759	regulation of antimicrobial humoral response	human,rat
GO:0002765	immune response inhibiting signal transduction	rat
GO:0002767	immune response inhibiting cell surface receptor signaling pathway	rat
GO:0002769	natural killer cell inhibitory signaling pathway	rat
GO:0002775	antimicrobial peptide production	human,rat
GO:0002776	antimicrobial peptide secretion	human,rat
GO:0002777	antimicrobial peptide biosynthetic process	human,rat
GO:0002778	antibacterial peptide production	human,rat
GO:0002779	antibacterial peptide secretion	human,rat
GO:0002780	antibacterial peptide biosynthetic process	human,rat
GO:0002784	regulation of antimicrobial peptide production	human,rat
GO:0002786	regulation of antibacterial peptide production	human,rat
GO:0002805	regulation of antimicrobial peptide biosynthetic process	human,rat
GO:0002807	positive regulation of antimicrobial peptide biosynthetic process	human,rat
GO:0002808	regulation of antibacterial peptide biosynthetic process	human,rat
GO:0002815	biosynthetic process of antibacterial peptides active against gram positive bacteria	human,rat
GO:0002816	regulation of biosynthetic process of antibacterial peptides active against gram positive bacteria	human,rat
GO:0002825	regulation of t helper 1 type immune response	rat
GO:0002826	negative regulation of t helper 1 type immune response	human,rat
GO:0002827	positive regulation of t helper 1 type immune response	rat
GO:0002828	regulation of type 2 immune response	rat
GO:0002829	negative regulation of type 2 immune response	rat
GO:0002830	positive regulation of type 2 immune response	rat
GO:0002835	negative regulation of response to tumor cell	mouse,human
GO:0002838	negative regulation of immune response to tumor cell	mouse,human
GO:0002841	negative regulation of t cell mediated immune response to tumor cell	mouse,human
GO:0002842	positive regulation of t cell mediated immune response to tumor cell	rat
GO:0002849	regulation of peripheral t cell tolerance induction	human,rat
GO:0002851	positive regulation of peripheral t cell tolerance induction	human,rat
GO:0002852	regulation of t cell mediated cytotoxicity directed against tumor cell target	mouse,human
GO:0002853	negative regulation of t cell mediated cytotoxicity directed against tumor cell target	mouse,human
GO:0002856	negative regulation of natural killer cell mediated immune response to tumor cell	mouse,human
GO:0002857	positive regulation of natural killer cell mediated immune response to tumor cell	rat
GO:0002859	negative regulation of natural killer cell mediated cytotoxicity directed against tumor cell target	mouse,human
GO:0002860	positive regulation of natural killer cell mediated cytotoxicity directed against tumor cell target	rat
GO:0002861	regulation of inflammatory response to antigenic stimulus	human
GO:0002862	negative regulation of inflammatory response to antigenic stimulus	human
GO:0002863	positive regulation of inflammatory response to antigenic stimulus	human
GO:0002864	regulation of acute inflammatory response to antigenic stimulus	human
GO:0002865	negative regulation of acute inflammatory response to antigenic stimulus	human
GO:0002866	positive regulation of acute inflammatory response to antigenic stimulus	human
GO:0002870	t cell anergy	human
GO:0002874	regulation of chronic inflammatory response to antigenic stimulus	human,rat
GO:0002875	negative regulation of chronic inflammatory response to antigenic stimulus	human,rat
GO:0002876	positive regulation of chronic inflammatory response to antigenic stimulus	human,rat
GO:0002877	regulation of acute inflammatory response to non antigenic stimulus	mouse,human
GO:0002878	negative regulation of acute inflammatory response to non antigenic stimulus	mouse,human
GO:0002880	regulation of chronic inflammatory response to non antigenic stimulus	human,rat
GO:0002882	positive regulation of chronic inflammatory response to non antigenic stimulus	human,rat
GO:0002883	regulation of hypersensitivity	human,rat
GO:0002884	negative regulation of hypersensitivity	human,rat
GO:0002885	positive regulation of hypersensitivity	human,rat
GO:0002888	positive regulation of myeloid leukocyte mediated immunity	human,rat
GO:0002890	negative regulation of immunoglobulin mediated immune response	human,rat
GO:0002892	regulation of type ii hypersensitivity	human,rat
GO:0002894	positive regulation of type ii hypersensitivity	human,rat
GO:0002895	regulation of central b cell tolerance induction	human,rat
GO:0002897	positive regulation of central b cell tolerance induction	human,rat
GO:0002901	mature b cell apoptosis	rat
GO:0002902	regulation of b cell apoptosis	rat
GO:0002903	negative regulation of b cell apoptosis	rat
GO:0002904	positive regulation of b cell apoptosis	rat
GO:0002905	regulation of mature b cell apoptosis	rat
GO:0002906	negative regulation of mature b cell apoptosis	rat
GO:0002911	regulation of lymphocyte anergy	human
GO:0002912	negative regulation of lymphocyte anergy	mouse,human
GO:0002913	positive regulation of lymphocyte anergy	human,rat
GO:0002923	regulation of humoral immune response mediated by circulating immunoglobulin	human
GO:0002924	negative regulation of humoral immune response mediated by circulating immunoglobulin	human,rat
GO:0002925	positive regulation of humoral immune response mediated by circulating immunoglobulin	human
GO:0003010	voluntary skeletal muscle contraction	mouse
GO:0003017	lymph circulation	human,rat
GO:0003025	regulation of systemic arterial blood pressure by baroreceptor feedback	human,rat
GO:0003026	regulation of systemic arterial blood pressure by aortic arch baroreceptor feedback	human,rat
GO:0003027	regulation of systemic arterial blood pressure by carotid body chemoreceptor signaling	human,rat
GO:0003029	detection of hypoxic conditions in blood by carotid body chemoreceptor signaling	human,rat
GO:0003032	detection of oxygen	rat
GO:0003050	regulation of systemic arterial blood pressure by atrial natriuretic peptide	human,rat
GO:0003051	angiotensin mediated drinking behavior	mouse
GO:0003056	regulation of vascular smooth muscle contraction	human
GO:0003059	positive regulation of the force of heart contraction by epinephrine	mouse,human
GO:0003061	positive regulation of the force of heart contraction by norepinephrine	mouse,human
GO:0003062	regulation of heart rate by chemical signal	human,rat
GO:0003065	positive regulation of heart rate by epinephrine	human,rat
GO:0003068	regulation of systemic arterial blood pressure by acetylcholine	human,rat
GO:0003069	vasodilation by acetylcholine involved in regulation of systemic arterial blood pressure	human,rat
GO:0003070	regulation of systemic arterial blood pressure by neurotransmitter	human,rat
GO:0003072	renal control of peripheral vascular resistance involved in regulation of systemic arterial blood pressure	human,rat
GO:0003083	negative regulation of renal output by angiotensin	mouse,human
GO:0003091	renal water homeostasis	rat
GO:0003093	regulation of glomerular filtration	human
GO:0003094	glomerular filtration	human
GO:0003096	renal sodium ion transport	human,rat
GO:0003097	renal water transport	rat
GO:0003099	positive regulation of the force of heart contraction by chemical signal	human
GO:0003100	regulation of systemic arterial blood pressure by endothelin	mouse,rat
GO:0003104	positive regulation of glomerular filtration	human,rat
GO:0003105	negative regulation of glomerular filtration	mouse,human
GO:0003106	negative regulation of glomerular filtration by angiotensin	mouse,human
GO:0003108	negative regulation of the force of heart contraction by chemical signal	mouse,rat
GO:0003128	heart field specification	rat
GO:0003129	heart induction	rat
GO:0003130	bmp signaling pathway involved in heart induction	mouse,rat
GO:0003133	endodermal mesodermal cell signaling	mouse,rat
GO:0003134	endodermal mesodermal cell signaling involved in heart induction	mouse,rat
GO:0003136	negative regulation of heart induction by canonical wnt receptor signaling pathway	rat
GO:0003137	notch signaling pathway involved in heart induction	human,rat
GO:0003139	secondary heart field specification	rat
GO:0003143	embryonic heart tube morphogenesis	human,rat
GO:0003148	outflow tract septum morphogenesis	rat
GO:0003149	membranous septum morphogenesis	human,rat
GO:0003150	muscular septum morphogenesis	human,rat
GO:0003151	outflow tract morphogenesis	rat
GO:0003157	endocardium development	human,rat
GO:0003159	morphogenesis of an endothelium	mouse,rat
GO:0003160	endocardium morphogenesis	human,rat
GO:0003161	cardiac conduction system development	rat
GO:0003162	atrioventricular node development	human,rat
GO:0003163	sinoatrial node development	rat
GO:0003164	his purkinje system development	human,rat
GO:0003165	cardiac purkinje fiber development	human,rat
GO:0003166	bundle of his development	human,rat
GO:0003167	atrioventricular bundle cell differentiation	human,rat
GO:0003168	cardiac purkinje fiber cell differentiation	human,rat
GO:0003171	atrioventricular valve development	human,rat
GO:0003174	mitral valve development	human,rat
GO:0003175	tricuspid valve development	human,rat
GO:0003176	aortic valve development	rat
GO:0003177	pulmonary valve development	mouse,rat
GO:0003180	aortic valve morphogenesis	rat
GO:0003181	atrioventricular valve morphogenesis	human,rat
GO:0003183	mitral valve morphogenesis	human,rat
GO:0003184	pulmonary valve morphogenesis	mouse,rat
GO:0003186	tricuspid valve morphogenesis	human,rat
GO:0003188	heart valve formation	human
GO:0003195	tricuspid valve formation	human,rat
GO:0003198	epithelial to mesenchymal transition involved in endocardial cushion formation	human,rat
GO:0003199	endocardial cushion to mesenchymal transition involved in valve formation	human,rat
GO:0003203	endocardial cushion morphogenesis	human
GO:0003205	cardiac chamber development	rat
GO:0003206	cardiac chamber morphogenesis	rat
GO:0003207	cardiac chamber formation	rat
GO:0003208	cardiac ventricle morphogenesis	rat
GO:0003209	cardiac atrium morphogenesis	rat
GO:0003210	cardiac atrium formation	mouse,rat
GO:0003211	cardiac ventricle formation	rat
GO:0003213	cardiac right atrium morphogenesis	human,rat
GO:0003214	cardiac left ventricle morphogenesis	rat
GO:0003215	cardiac right ventricle morphogenesis	rat
GO:0003218	cardiac left ventricle formation	rat
GO:0003219	cardiac right ventricle formation	rat
GO:0003221	right ventricular cardiac muscle tissue morphogenesis	mouse,rat
GO:0003222	ventricular trabecular myocardium morphogenesis	human,rat
GO:0003228	atrial cardiac muscle tissue development	rat
GO:0003229	ventricular cardiac muscle tissue development	rat
GO:0003230	cardiac atrium development	rat
GO:0003231	cardiac ventricle development	rat
GO:0003235	sinus venosus development	human,rat
GO:0003236	sinus venosus morphogenesis	human,rat
GO:0003241	growth involved in heart morphogenesis	human,rat
GO:0003243	circumferential growth involved in left ventricle morphogenesis	human,rat
GO:0003256	regulation of transcription from rna polymerase ii promoter involved in myocardial precursor cell differentiation	mouse,rat
GO:0003257	positive regulation of transcription from rna polymerase ii promoter involved in myocardial precursor cell differentiation	mouse,rat
GO:0003259	cardioblast anterior lateral migration	human,rat
GO:0003260	cardioblast migration	human,rat
GO:0003263	cardioblast proliferation	human
GO:0003264	regulation of cardioblast proliferation	human
GO:0003266	regulation of secondary heart field cardioblast proliferation	human,rat
GO:0003272	endocardial cushion formation	human,rat
GO:0003278	apoptosis involved in heart morphogenesis	human,rat
GO:0003279	cardiac septum development	rat
GO:0003281	ventricular septum development	rat
GO:0003283	atrial septum development	rat
GO:0003284	septum primum development	human,rat
GO:0003285	septum secundum development	rat
GO:0003289	atrial septum primum morphogenesis	human,rat
GO:0003290	atrial septum secundum morphogenesis	rat
GO:0003299	muscle hypertrophy in response to stress	rat
GO:0003301	physiological cardiac muscle hypertrophy	mouse,human
GO:0003306	wnt receptor signaling pathway involved in heart development	rat
GO:0003307	regulation of wnt receptor signaling pathway involved in heart development	rat
GO:0003308	negative regulation of wnt receptor signaling pathway involved in heart development	human,rat
GO:0003309	type b pancreatic cell differentiation	human
GO:0003311	pancreatic d cell differentiation	human,rat
GO:0003312	pancreatic pp cell differentiation	human,rat
GO:0003318	cell migration to the midline involved in heart development	human,rat
GO:0003321	positive regulation of blood pressure by epinephrine norepinephrine	human
GO:0003323	type b pancreatic cell development	human
GO:0003326	pancreatic a cell fate commitment	human,rat
GO:0003327	type b pancreatic cell fate commitment	human,rat
GO:0003329	pancreatic pp cell fate commitment	human,rat
GO:0003330	regulation of extracellular matrix constituent secretion	mouse,human
GO:0003331	positive regulation of extracellular matrix constituent secretion	mouse,human
GO:0003334	keratinocyte development	human,rat
GO:0003340	negative regulation of mesenchymal to epithelial transition involved in metanephros morphogenesis	mouse,human
GO:0003341	cilium movement	rat
GO:0003342	proepicardium development	human,rat
GO:0003343	septum transversum development	human,rat
GO:0003344	pericardium morphogenesis	human,rat
GO:0003348	cardiac endothelial cell differentiation	human,rat
GO:0003350	pulmonary myocardium development	human,rat
GO:0003351	epithelial cilium movement	rat
GO:0003352	regulation of cilium movement	human,rat
GO:0003359	noradrenergic neuron fate commitment	mouse,rat
GO:0003360	brainstem development	human
GO:0003383	apical constriction	human,rat
GO:0003402	planar cell polarity pathway involved in axis elongation	human,rat
GO:0003406	retinal pigment epithelium development	human,rat
GO:0003413	chondrocyte differentiation involved in endochondral bone morphogenesis	rat
GO:0003415	chondrocyte hypertrophy	mouse,human
GO:0003416	endochondral bone growth	human
GO:0003417	growth plate cartilage development	human
GO:0003418	growth plate cartilage chondrocyte differentiation	human,rat
GO:0003419	growth plate cartilage chondrocyte proliferation	human
GO:0003420	regulation of growth plate cartilage chondrocyte proliferation	human
GO:0005513	detection of calcium ion	mouse,rat
GO:0005984	disaccharide metabolic process	human,rat
GO:0005988	lactose metabolic process	human,rat
GO:0005989	lactose biosynthetic process	human,rat
GO:0006003	fructose 2 6 bisphosphate metabolic process	mouse
GO:0006004	fucose metabolic process	human,rat
GO:0006011	udp glucose metabolic process	mouse,human
GO:0006013	mannose metabolic process	human
GO:0006014	d ribose metabolic process	mouse
GO:0006015	5 phosphoribose 1 diphosphate biosynthetic process	mouse,human
GO:0006020	inositol metabolic process	rat
GO:0006027	glycosaminoglycan catabolic process	human
GO:0006030	chitin metabolic process	mouse
GO:0006032	chitin catabolic process	mouse
GO:0006042	glucosamine biosynthetic process	human
GO:0006043	glucosamine catabolic process	mouse,rat
GO:0006045	n acetylglucosamine biosynthetic process	human,rat
GO:0006047	udp n acetylglucosamine metabolic process	human
GO:0006048	udp n acetylglucosamine biosynthetic process	human,rat
GO:0006050	mannosamine metabolic process	mouse,human
GO:0006051	n acetylmannosamine metabolic process	mouse,human
GO:0006061	sorbitol biosynthetic process	mouse,human
GO:0006062	sorbitol catabolic process	mouse,rat
GO:0006063	uronic acid metabolic process	rat
GO:0006064	glucuronate catabolic process	human,rat
GO:0006068	ethanol catabolic process	human
GO:0006069	ethanol oxidation	mouse
GO:0006072	glycerol 3 phosphate metabolic process	human
GO:0006083	acetate metabolic process	human
GO:0006086	acetyl coa biosynthetic process from pyruvate	mouse,human
GO:0006089	lactate metabolic process	human
GO:0006099	tricarboxylic acid cycle	mouse
GO:0006102	isocitrate metabolic process	mouse
GO:0006106	fumarate metabolic process	human
GO:0006107	oxaloacetate metabolic process	human
GO:0006108	malate metabolic process	mouse
GO:0006113	fermentation	human
GO:0006114	glycerol biosynthetic process	human
GO:0006116	nadh oxidation	mouse
GO:0006117	acetaldehyde metabolic process	mouse,human
GO:0006121	mitochondrial electron transport succinate to ubiquinone	mouse,rat
GO:0006122	mitochondrial electron transport ubiquinol to cytochrome c	human,rat
GO:0006123	mitochondrial electron transport cytochrome c to oxygen	mouse,human
GO:0006145	purine base catabolic process	mouse
GO:0006148	inosine catabolic process	rat
GO:0006149	deoxyinosine catabolic process	human,rat
GO:0006154	adenosine catabolic process	rat
GO:0006157	deoxyadenosine catabolic process	human,rat
GO:0006161	deoxyguanosine catabolic process	human,rat
GO:0006165	nucleoside diphosphate phosphorylation	mouse
GO:0006166	purine ribonucleoside salvage	rat
GO:0006168	adenine salvage	human,rat
GO:0006172	adp biosynthetic process	mouse,human
GO:0006175	datp biosynthetic process	human,rat
GO:0006177	gmp biosynthetic process	mouse,human
GO:0006178	guanine salvage	rat
GO:0006183	gtp biosynthetic process	human
GO:0006188	imp biosynthetic process	mouse,human
GO:0006189	de novo imp biosynthetic process	mouse,human
GO:0006196	amp catabolic process	human
GO:0006203	dgtp catabolic process	human,rat
GO:0006207	de novo pyrimidine base biosynthetic process	mouse,human
GO:0006210	thymine catabolic process	mouse
GO:0006212	uracil catabolic process	mouse
GO:0006214	thymidine catabolic process	mouse,rat
GO:0006222	ump biosynthetic process	mouse
GO:0006225	udp biosynthetic process	mouse,human
GO:0006226	dump biosynthetic process	mouse,human
GO:0006227	dudp biosynthetic process	mouse,human
GO:0006228	utp biosynthetic process	mouse,human
GO:0006231	dtmp biosynthetic process	mouse,human
GO:0006233	dtdp biosynthetic process	human
GO:0006235	dttp biosynthetic process	human
GO:0006240	dcdp biosynthetic process	mouse,human
GO:0006241	ctp biosynthetic process	mouse
GO:0006256	udp catabolic process	mouse,rat
GO:0006258	udp glucose catabolic process	mouse,human
GO:0006264	mitochondrial dna replication	rat
GO:0006268	dna unwinding involved in replication	rat
GO:0006269	dna replication synthesis of rna primer	mouse,rat
GO:0006270	dna dependent dna replication initiation	rat
GO:0006271	dna strand elongation involved in dna replication	mouse,rat
GO:0006272	leading strand elongation	mouse,rat
GO:0006273	lagging strand elongation	mouse,rat
GO:0006278	rna dependent dna replication	rat
GO:0006283	transcription coupled nucleotide excision repair	rat
GO:0006285	base excision repair ap site formation	mouse,rat
GO:0006287	base excision repair gap filling	rat
GO:0006288	base excision repair dna ligation	mouse,rat
GO:0006289	nucleotide excision repair	rat
GO:0006290	pyrimidine dimer repair	human
GO:0006295	nucleotide excision repair dna incision 3 to lesion	mouse,rat
GO:0006296	nucleotide excision repair dna incision 5 to lesion	rat
GO:0006297	nucleotide excision repair dna gap filling	mouse,rat
GO:0006298	mismatch repair	rat
GO:0006301	postreplication repair	rat
GO:0006303	double strand break repair via nonhomologous end joining	rat
GO:0006312	mitotic recombination	rat
GO:0006334	nucleosome assembly	rat
GO:0006336	dna replication independent nucleosome assembly	mouse,rat
GO:0006337	nucleosome disassembly	mouse
GO:0006342	chromatin silencing	rat
GO:0006343	establishment of chromatin silencing	mouse,rat
GO:0006344	maintenance of chromatin silencing	rat
GO:0006346	methylation dependent chromatin silencing	rat
GO:0006349	regulation of gene expression by genetic imprinting	rat
GO:0006353	transcription termination dna dependent	rat
GO:0006356	regulation of transcription from rna polymerase i promoter	rat
GO:0006359	regulation of transcription from rna polymerase iii promoter	rat
GO:0006360	transcription from rna polymerase i promoter	rat
GO:0006361	transcription initiation from rna polymerase i promoter	rat
GO:0006363	termination of rna polymerase i transcription	rat
GO:0006370	mrna capping	mouse,rat
GO:0006378	mrna polyadenylation	rat
GO:0006379	mrna cleavage	rat
GO:0006383	transcription from rna polymerase iii promoter	rat
GO:0006388	trna splicing via endonucleolytic cleavage and ligation	rat
GO:0006391	transcription initiation from mitochondrial promoter	mouse,rat
GO:0006393	termination of mitochondrial transcription	mouse,rat
GO:0006398	histone mrna 3 end processing	rat
GO:0006400	trna modification	rat
GO:0006405	rna export from nucleus	rat
GO:0006406	mrna export from nucleus	rat
GO:0006407	rrna export from nucleus	rat
GO:0006408	snrna export from nucleus	human,rat
GO:0006409	trna export from nucleus	mouse,rat
GO:0006415	translational termination	mouse,rat
GO:0006419	alanyl trna aminoacylation	human
GO:0006420	arginyl trna aminoacylation	mouse,human
GO:0006423	cysteinyl trna aminoacylation	mouse,rat
GO:0006430	lysyl trna aminoacylation	mouse
GO:0006431	methionyl trna aminoacylation	mouse,rat
GO:0006432	phenylalanyl trna aminoacylation	mouse,rat
GO:0006437	tyrosyl trna aminoacylation	mouse,rat
GO:0006447	regulation of translational initiation by iron	human,rat
GO:0006448	regulation of translational elongation	rat
GO:0006449	regulation of translational termination	mouse,rat
GO:0006450	regulation of translational fidelity	rat
GO:0006451	translational readthrough	human,rat
GO:0006463	steroid hormone receptor complex assembly	human,rat
GO:0006465	signal peptide processing	mouse,rat
GO:0006467	protein thiol disulfide exchange	rat
GO:0006474	n terminal protein amino acid acetylation	mouse,rat
GO:0006477	protein sulfation	rat
GO:0006480	n terminal protein amino acid methylation	rat
GO:0006482	protein demethylation	rat
GO:0006498	n terminal protein lipidation	human,rat
GO:0006499	n terminal protein myristoylation	human,rat
GO:0006500	n terminal protein palmitoylation	human,rat
GO:0006507	gpi anchor release	human,rat
GO:0006515	misfolded or incompletely synthesized protein catabolic process	mouse,rat
GO:0006516	glycoprotein catabolic process	rat
GO:0006517	protein deglycosylation	mouse,rat
GO:0006522	alanine metabolic process	mouse,rat
GO:0006526	arginine biosynthetic process	mouse,human
GO:0006528	asparagine metabolic process	mouse
GO:0006529	asparagine biosynthetic process	mouse
GO:0006530	asparagine catabolic process	mouse,human
GO:0006532	aspartate biosynthetic process	human,rat
GO:0006533	aspartate catabolic process	mouse,rat
GO:0006537	glutamate biosynthetic process	rat
GO:0006540	glutamate decarboxylation to succinate	mouse,human
GO:0006541	glutamine metabolic process	human
GO:0006542	glutamine biosynthetic process	mouse,human
GO:0006543	glutamine catabolic process	human
GO:0006545	glycine biosynthetic process	mouse,human
GO:0006546	glycine catabolic process	mouse,human
GO:0006548	histidine catabolic process	rat
GO:0006549	isoleucine metabolic process	human
GO:0006550	isoleucine catabolic process	human
GO:0006551	leucine metabolic process	human
GO:0006552	leucine catabolic process	mouse,human
GO:0006553	lysine metabolic process	human,rat
GO:0006554	lysine catabolic process	human,rat
GO:0006558	l phenylalanine metabolic process	human
GO:0006559	l phenylalanine catabolic process	mouse,human
GO:0006560	proline metabolic process	mouse,rat
GO:0006561	proline biosynthetic process	mouse,rat
GO:0006564	l serine biosynthetic process	mouse,human
GO:0006565	l serine catabolic process	mouse,rat
GO:0006566	threonine metabolic process	human,rat
GO:0006571	tyrosine biosynthetic process	mouse,human
GO:0006572	tyrosine catabolic process	mouse
GO:0006573	valine metabolic process	human
GO:0006574	valine catabolic process	mouse,human
GO:0006578	betaine biosynthetic process	rat
GO:0006579	betaine catabolic process	human,rat
GO:0006580	ethanolamine metabolic process	rat
GO:0006582	melanin metabolic process	human,rat
GO:0006583	melanin biosynthetic process from tyrosine	human,rat
GO:0006585	dopamine biosynthetic process from tyrosine	human
GO:0006597	spermine biosynthetic process	human
GO:0006598	polyamine catabolic process	human
GO:0006603	phosphocreatine metabolic process	human
GO:0006608	snrnp protein import into nucleus	mouse,human
GO:0006610	ribosomal protein import into nucleus	rat
GO:0006613	cotranslational protein targeting to membrane	human,rat
GO:0006620	posttranslational protein targeting to membrane	human,rat
GO:0006621	protein retention in er lumen	mouse
GO:0006625	protein targeting to peroxisome	rat
GO:0006627	protein processing involved in protein targeting to mitochondrion	human,rat
GO:0006642	triglyceride mobilization	human
GO:0006646	phosphatidylethanolamine biosynthetic process	rat
GO:0006649	phospholipid transfer to membrane	human,rat
GO:0006651	diacylglycerol biosynthetic process	rat
GO:0006655	phosphatidylglycerol biosynthetic process	mouse,rat
GO:0006659	phosphatidylserine biosynthetic process	rat
GO:0006666	3 keto sphinganine metabolic process	mouse,rat
GO:0006667	sphinganine metabolic process	human,rat
GO:0006668	sphinganine 1 phosphate metabolic process	human,rat
GO:0006670	sphingosine metabolic process	rat
GO:0006671	phytosphingosine metabolic process	mouse,rat
GO:0006677	glycosylceramide metabolic process	rat
GO:0006678	glucosylceramide metabolic process	rat
GO:0006680	glucosylceramide catabolic process	mouse,rat
GO:0006681	galactosylceramide metabolic process	rat
GO:0006682	galactosylceramide biosynthetic process	human,rat
GO:0006684	sphingomyelin metabolic process	rat
GO:0006685	sphingomyelin catabolic process	mouse,rat
GO:0006686	sphingomyelin biosynthetic process	rat
GO:0006689	ganglioside catabolic process	human,rat
GO:0006701	progesterone biosynthetic process	mouse,human
GO:0006703	estrogen biosynthetic process	mouse
GO:0006709	progesterone catabolic process	human,rat
GO:0006710	androgen catabolic process	mouse,rat
GO:0006711	estrogen catabolic process	mouse
GO:0006713	glucocorticoid catabolic process	mouse
GO:0006734	nadh metabolic process	mouse
GO:0006738	nicotinamide riboside catabolic process	mouse,rat
GO:0006741	nadp biosynthetic process	human,rat
GO:0006754	atp biosynthetic process	mouse
GO:0006756	amp phosphorylation	mouse,human
GO:0006772	thiamine metabolic process	human,rat
GO:0006777	mo molybdopterin cofactor biosynthetic process	mouse,rat
GO:0006780	uroporphyrinogen iii biosynthetic process	mouse
GO:0006782	protoporphyrinogen ix biosynthetic process	human
GO:0006784	heme a biosynthetic process	rat
GO:0006787	porphyrin catabolic process	mouse
GO:0006788	heme oxidation	mouse,rat
GO:0006808	regulation of nitrogen utilization	human,rat
GO:0006842	tricarboxylic acid transport	human
GO:0006844	acyl carnitine transport	human,rat
GO:0006855	drug transmembrane transport	mouse
GO:0006857	oligopeptide transport	human
GO:0006858	extracellular transport	mouse,human
GO:0006860	extracellular amino acid transport	mouse,human
GO:0006862	nucleotide transport	mouse
GO:0006867	asparagine transport	mouse
GO:0006876	cellular cadmium ion homeostasis	mouse,rat
GO:0006878	cellular copper ion homeostasis	rat
GO:0006882	cellular zinc ion homeostasis	rat
GO:0006895	golgi to endosome transport	rat
GO:0006922	cleavage of lamin	mouse,rat
GO:0006923	cleavage of cytoskeletal proteins involved in apoptosis	mouse,rat
GO:0006924	activation induced cell death of t cells	rat
GO:0006925	inflammatory cell apoptosis	human
GO:0006927	transformed cell apoptosis	rat
GO:0006930	substrate dependent cell migration cell extension	human,rat
GO:0006931	substrate dependent cell migration cell attachment to substrate	human,rat
GO:0006933	negative regulation of cell adhesion involved in substrate bound cell migration	human,rat
GO:0006948	induction by virus of host cell cell fusion	mouse,rat
GO:0006957	complement activation alternative pathway	human,rat
GO:0006958	complement activation classical pathway	human
GO:0006963	positive regulation of antibacterial peptide biosynthetic process	human,rat
GO:0006965	positive regulation of biosynthetic process of antibacterial peptides active against gram positive bacteria	human,rat
GO:0006975	dna damage induced protein phosphorylation	mouse
GO:0006977	dna damage response signal transduction by p53 class mediator resulting in cell cycle arrest	rat
GO:0006978	dna damage response signal transduction by p53 class mediator resulting in transcription of p21 class mediator	rat
GO:0006982	response to lipid hydroperoxide	mouse
GO:0006987	activation of signaling protein activity involved in unfolded protein response	rat
GO:0006994	positive regulation of transcription via sterol regulatory element binding involved in er nuclear sterol response pathway	mouse,rat
GO:0006999	nuclear pore organization	mouse
GO:0007000	nucleolus organization	human
GO:0007004	telomere maintenance via telomerase	rat
GO:0007007	inner mitochondrial membrane organization	mouse
GO:0007008	outer mitochondrial membrane organization	mouse
GO:0007016	cytoskeletal anchoring at plasma membrane	rat
GO:0007020	microtubule nucleation	rat
GO:0007021	tubulin complex assembly	human,rat
GO:0007023	post chaperonin tubulin folding pathway	mouse,rat
GO:0007028	cytoplasm organization	human,rat
GO:0007029	endoplasmic reticulum organization	rat
GO:0007035	vacuolar acidification	human,rat
GO:0007042	lysosomal lumen acidification	mouse,rat
GO:0007056	spindle assembly involved in female meiosis	human,rat
GO:0007057	spindle assembly involved in female meiosis i	human,rat
GO:0007060	male meiosis chromosome segregation	human,rat
GO:0007062	sister chromatid cohesion	rat
GO:0007063	regulation of sister chromatid cohesion	rat
GO:0007064	mitotic sister chromatid cohesion	rat
GO:0007066	female meiosis sister chromatid cohesion	human,rat
GO:0007072	positive regulation of transcription on exit from mitosis	mouse,rat
GO:0007076	mitotic chromosome condensation	rat
GO:0007080	mitotic metaphase plate congression	mouse,rat
GO:0007089	traversing start control point of mitotic cell cycle	human,rat
GO:0007092	activation of mitotic anaphase promoting complex activity	rat
GO:0007094	mitotic cell cycle spindle assembly checkpoint	rat
GO:0007099	centriole replication	rat
GO:0007100	mitotic centrosome separation	human,rat
GO:0007108	cytokinesis initiation of separation	mouse,rat
GO:0007109	cytokinesis completion of separation	mouse,rat
GO:0007113	endomitotic cell cycle	human,rat
GO:0007127	meiosis i	human
GO:0007128	meiotic prophase i	human
GO:0007129	synapsis	human,rat
GO:0007130	synaptonemal complex assembly	human,rat
GO:0007131	reciprocal meiotic recombination	human,rat
GO:0007132	meiotic metaphase i	human,rat
GO:0007135	meiosis ii	human,rat
GO:0007137	meiotic metaphase ii	human,rat
GO:0007141	male meiosis i	human
GO:0007143	female meiosis	human
GO:0007144	female meiosis i	human,rat
GO:0007158	neuron cell cell adhesion	human
GO:0007168	receptor guanylyl cyclase signaling pathway	rat
GO:0007171	activation of transmembrane receptor protein tyrosine kinase activity	rat
GO:0007174	epidermal growth factor ligand processing	mouse,rat
GO:0007181	transforming growth factor beta receptor complex assembly	mouse
GO:0007183	smad protein complex assembly	mouse
GO:0007185	transmembrane receptor protein tyrosine phosphatase signaling pathway	human,rat
GO:0007192	activation of adenylate cyclase activity by serotonin receptor signaling pathway	mouse,human
GO:0007197	inhibition of adenylate cyclase activity by muscarinic acetylcholine receptor signaling pathway	human,rat
GO:0007198	inhibition of adenylate cyclase activity by serotonin receptor signaling pathway	human
GO:0007199	g protein signaling coupled to cgmp nucleotide second messenger	human
GO:0007208	activation of phospholipase c activity by serotonin receptor signaling pathway	mouse,human
GO:0007213	muscarinic acetylcholine receptor signaling pathway	human
GO:0007220	notch receptor processing	rat
GO:0007225	patched ligand maturation	human,rat
GO:0007227	signal transduction downstream of smoothened	human,rat
GO:0007228	positive regulation of hh target transcription factor activity	human,rat
GO:0007231	osmosensory signaling pathway	human,rat
GO:0007250	activation of nf kappab inducing kinase activity	rat
GO:0007253	cytoplasmic sequestering of nf kappab	mouse
GO:0007262	stat protein import into nucleus	rat
GO:0007285	primary spermatocyte growth	mouse,human
GO:0007288	sperm axoneme assembly	human,rat
GO:0007290	spermatid nucleus elongation	rat
GO:0007296	vitellogenesis	human,rat
GO:0007308	oocyte construction	human,rat
GO:0007309	oocyte axis specification	human,rat
GO:0007314	oocyte anterior posterior axis specification	human,rat
GO:0007315	pole plasm assembly	human,rat
GO:0007340	acrosome reaction	rat
GO:0007341	penetration of zona pellucida	human,rat
GO:0007342	fusion of sperm to egg plasma membrane	rat
GO:0007343	egg activation	human,rat
GO:0007350	blastoderm segmentation	rat
GO:0007351	tripartite regional subdivision	rat
GO:0007352	zygotic specification of dorsal ventral axis	mouse,rat
GO:0007354	zygotic determination of anterior posterior axis embryo	human,rat
GO:0007368	determination of left right symmetry	rat
GO:0007379	segment specification	human,rat
GO:0007380	specification of segmental identity head	human,rat
GO:0007382	specification of segmental identity maxillary segment	human,rat
GO:0007386	compartment pattern formation	human,rat
GO:0007398	ectoderm development	rat
GO:0007400	neuroblast fate determination	human,rat
GO:0007402	ganglion mother cell fate determination	human,rat
GO:0007403	glial cell fate determination	human,rat
GO:0007412	axon target recognition	human,rat
GO:0007413	axonal fasciculation	human
GO:0007418	ventral midline development	human,rat
GO:0007424	open tracheal system development	mouse,rat
GO:0007435	salivary gland morphogenesis	rat
GO:0007439	ectodermal digestive tract development	mouse,rat
GO:0007440	foregut morphogenesis	human,rat
GO:0007442	hindgut morphogenesis	human
GO:0007468	regulation of rhodopsin gene expression	human,rat
GO:0007492	endoderm development	rat
GO:0007493	endodermal cell fate determination	human,rat
GO:0007495	visceral mesoderm endoderm interaction involved in midgut development	human,rat
GO:0007497	posterior midgut development	human,rat
GO:0007499	ectoderm and mesoderm interaction	human,rat
GO:0007500	mesodermal cell fate determination	human,rat
GO:0007501	mesodermal cell fate specification	human,rat
GO:0007502	digestive tract mesoderm development	mouse,human
GO:0007509	mesoderm migration involved in gastrulation	human,rat
GO:0007512	adult heart development	rat
GO:0007518	myoblast cell fate determination	human,rat
GO:0007520	myoblast fusion	human
GO:0007521	muscle cell fate determination	human,rat
GO:0007522	visceral muscle development	human,rat
GO:0007525	somatic muscle development	human,rat
GO:0007527	adult somatic muscle development	human,rat
GO:0007529	establishment of synaptic specificity at neuromuscular junction	human
GO:0007538	primary sex determination	human
GO:0007542	primary sex determination germ line	human
GO:0007549	dosage compensation	rat
GO:0007571	age dependent general metabolic decline	rat
GO:0007576	nucleolar fragmentation	mouse,human
GO:0007587	sugar utilization	mouse,human
GO:0007595	lactation	human
GO:0007597	blood coagulation intrinsic pathway	mouse
GO:0007614	short term memory	human
GO:0007616	long term memory	human
GO:0007617	mating behavior	human
GO:0007619	courtship behavior	human,rat
GO:0007621	negative regulation of female receptivity	human
GO:0007624	ultradian rhythm	mouse,rat
GO:0007625	grooming behavior	human
GO:0007628	adult walking behavior	human,rat
GO:0007630	jump response	mouse,human
GO:0007635	chemosensory behavior	human
GO:0008038	neuron recognition	human
GO:0008039	synaptic target recognition	mouse,human
GO:0008049	male courtship behavior	human,rat
GO:0008050	female courtship behavior	human,rat
GO:0008052	sensory organ boundary specification	human,rat
GO:0008054	cyclin catabolic process	rat
GO:0008063	toll signaling pathway	mouse
GO:0008065	establishment of blood nerve barrier	human,rat
GO:0008078	mesodermal cell migration	human,rat
GO:0008088	axon cargo transport	rat
GO:0008089	anterograde axon cargo transport	rat
GO:0008090	retrograde axon cargo transport	rat
GO:0008105	asymmetric protein localization	human
GO:0008214	protein dealkylation	rat
GO:0008215	spermine metabolic process	human
GO:0008228	opsonization	human
GO:0008298	intracellular mrna localization	rat
GO:0008300	isoprenoid catabolic process	rat
GO:0008334	histone mrna metabolic process	rat
GO:0008340	determination of adult lifespan	rat
GO:0008343	adult feeding behavior	human
GO:0008354	germ cell migration	human
GO:0008355	olfactory learning	human
GO:0008356	asymmetric cell division	human
GO:0008358	maternal determination of anterior posterior axis embryo	human,rat
GO:0008535	respiratory chain complex iv assembly	rat
GO:0008582	regulation of synaptic growth at neuromuscular junction	human
GO:0008588	release of cytoplasmic sequestered nf kappab	mouse,rat
GO:0008592	regulation of toll signaling pathway	mouse,rat
GO:0008594	photoreceptor cell morphogenesis	human,rat
GO:0008595	anterior posterior axis specification embryo	rat
GO:0008608	attachment of spindle microtubules to kinetochore	rat
GO:0008611	ether lipid biosynthetic process	rat
GO:0008612	peptidyl lysine modification to hypusine	mouse,rat
GO:0008616	queuosine biosynthetic process	human,rat
GO:0008617	guanosine metabolic process	rat
GO:0008618	7 methylguanosine metabolic process	human,rat
GO:0008626	induction of apoptosis by granzyme	human,rat
GO:0008627	induction of apoptosis by ionic changes	mouse,rat
GO:0008628	induction of apoptosis by hormones	mouse,human
GO:0008631	induction of apoptosis by oxidative stress	human
GO:0008634	negative regulation of survival gene product expression	rat
GO:0008635	activation of caspase activity by cytochrome c	rat
GO:0008636	activation of caspase activity by protein phosphorylation	human,rat
GO:0008653	lipopolysaccharide metabolic process	human,rat
GO:0009048	dosage compensation by inactivation of x chromosome	rat
GO:0009051	pentose phosphate shunt oxidative branch	mouse
GO:0009052	pentose phosphate shunt non oxidative branch	mouse,human
GO:0009071	serine family amino acid catabolic process	mouse
GO:0009073	aromatic amino acid family biosynthetic process	mouse,human
GO:0009077	histidine family amino acid catabolic process	rat
GO:0009078	pyruvate family amino acid metabolic process	mouse,rat
GO:0009082	branched chain family amino acid biosynthetic process	mouse,human
GO:0009092	homoserine metabolic process	mouse,human
GO:0009093	cysteine catabolic process	mouse
GO:0009095	aromatic amino acid family biosynthetic process prephenate pathway	mouse,human
GO:0009098	leucine biosynthetic process	mouse,human
GO:0009106	lipoate metabolic process	human
GO:0009107	lipoate biosynthetic process	human,rat
GO:0009113	purine base biosynthetic process	rat
GO:0009115	xanthine catabolic process	mouse
GO:0009120	deoxyribonucleoside metabolic process	rat
GO:0009130	pyrimidine nucleoside monophosphate biosynthetic process	mouse
GO:0009131	pyrimidine nucleoside monophosphate catabolic process	human,rat
GO:0009133	nucleoside diphosphate biosynthetic process	human
GO:0009134	nucleoside diphosphate catabolic process	rat
GO:0009135	purine nucleoside diphosphate metabolic process	human
GO:0009136	purine nucleoside diphosphate biosynthetic process	mouse,human
GO:0009137	purine nucleoside diphosphate catabolic process	human,rat
GO:0009139	pyrimidine nucleoside diphosphate biosynthetic process	human
GO:0009140	pyrimidine nucleoside diphosphate catabolic process	mouse,rat
GO:0009149	pyrimidine nucleoside triphosphate catabolic process	mouse,human
GO:0009151	purine deoxyribonucleotide metabolic process	human
GO:0009153	purine deoxyribonucleotide biosynthetic process	human,rat
GO:0009155	purine deoxyribonucleotide catabolic process	human,rat
GO:0009159	deoxyribonucleoside monophosphate catabolic process	human
GO:0009173	pyrimidine ribonucleoside monophosphate metabolic process	mouse
GO:0009174	pyrimidine ribonucleoside monophosphate biosynthetic process	mouse
GO:0009176	pyrimidine deoxyribonucleoside monophosphate metabolic process	human
GO:0009177	pyrimidine deoxyribonucleoside monophosphate biosynthetic process	mouse,human
GO:0009178	pyrimidine deoxyribonucleoside monophosphate catabolic process	human,rat
GO:0009179	purine ribonucleoside diphosphate metabolic process	human
GO:0009180	purine ribonucleoside diphosphate biosynthetic process	mouse,human
GO:0009181	purine ribonucleoside diphosphate catabolic process	human,rat
GO:0009186	deoxyribonucleoside diphosphate metabolic process	human
GO:0009188	ribonucleoside diphosphate biosynthetic process	mouse,human
GO:0009189	deoxyribonucleoside diphosphate biosynthetic process	human
GO:0009191	ribonucleoside diphosphate catabolic process	rat
GO:0009193	pyrimidine ribonucleoside diphosphate metabolic process	mouse
GO:0009194	pyrimidine ribonucleoside diphosphate biosynthetic process	mouse,human
GO:0009195	pyrimidine ribonucleoside diphosphate catabolic process	mouse,rat
GO:0009196	pyrimidine deoxyribonucleoside diphosphate metabolic process	human
GO:0009197	pyrimidine deoxyribonucleoside diphosphate biosynthetic process	human
GO:0009200	deoxyribonucleoside triphosphate metabolic process	human
GO:0009202	deoxyribonucleoside triphosphate biosynthetic process	human
GO:0009204	deoxyribonucleoside triphosphate catabolic process	human
GO:0009208	pyrimidine ribonucleoside triphosphate metabolic process	mouse
GO:0009209	pyrimidine ribonucleoside triphosphate biosynthetic process	mouse
GO:0009211	pyrimidine deoxyribonucleoside triphosphate metabolic process	human
GO:0009212	pyrimidine deoxyribonucleoside triphosphate biosynthetic process	human
GO:0009213	pyrimidine deoxyribonucleoside triphosphate catabolic process	mouse,human
GO:0009215	purine deoxyribonucleoside triphosphate metabolic process	human
GO:0009216	purine deoxyribonucleoside triphosphate biosynthetic process	human,rat
GO:0009217	purine deoxyribonucleoside triphosphate catabolic process	human,rat
GO:0009218	pyrimidine ribonucleotide metabolic process	mouse
GO:0009220	pyrimidine ribonucleotide biosynthetic process	mouse
GO:0009221	pyrimidine deoxyribonucleotide biosynthetic process	human
GO:0009222	pyrimidine ribonucleotide catabolic process	mouse,rat
GO:0009227	nucleotide sugar catabolic process	mouse,human
GO:0009235	cobalamin metabolic process	mouse,human
GO:0009237	siderophore metabolic process	human,rat
GO:0009240	isopentenyl diphosphate biosynthetic process	mouse,human
GO:0009265	2 deoxyribonucleotide biosynthetic process	human
GO:0009296	flagellum assembly	human,rat
GO:0009301	snrna transcription	mouse,rat
GO:0009305	protein biotinylation	mouse,rat
GO:0009313	oligosaccharide catabolic process	human
GO:0009372	quorum sensing	mouse,rat
GO:0009396	folic acid containing compound biosynthetic process	mouse,human
GO:0009403	toxin biosynthetic process	mouse,rat
GO:0009405	pathogenesis	rat
GO:0009407	toxin catabolic process	mouse,human
GO:0009409	response to cold	human
GO:0009414	response to water deprivation	human
GO:0009415	response to water	human
GO:0009436	glyoxylate catabolic process	mouse,rat
GO:0009438	methylglyoxal metabolic process	mouse,human
GO:0009441	glycolate metabolic process	mouse,rat
GO:0009445	putrescine metabolic process	mouse,human
GO:0009446	putrescine biosynthetic process	mouse,human
GO:0009448	gamma aminobutyric acid metabolic process	rat
GO:0009449	gamma aminobutyric acid biosynthetic process	human,rat
GO:0009450	gamma aminobutyric acid catabolic process	rat
GO:0009452	rna capping	mouse,rat
GO:0009586	rhodopsin mediated phototransduction	mouse,human
GO:0009589	detection of uv	human,rat
GO:0009590	detection of gravity	human,rat
GO:0009597	detection of virus	mouse,rat
GO:0009602	detection of symbiont	mouse,rat
GO:0009608	response to symbiont	rat
GO:0009609	response to symbiotic bacterium	human,rat
GO:0009624	response to nematode	human
GO:0009629	response to gravity	human
GO:0009635	response to herbicide	mouse,human
GO:0009637	response to blue light	mouse,human
GO:0009642	response to light intensity	mouse,human
GO:0009645	response to low light intensity stimulus	mouse,human
GO:0009648	photoperiodism	human
GO:0009649	entrainment of circadian clock	human
GO:0009698	phenylpropanoid metabolic process	mouse
GO:0009730	detection of carbohydrate stimulus	mouse
GO:0009732	detection of hexose stimulus	mouse
GO:0009737	response to abscisic acid stimulus	mouse,rat
GO:0009738	abscisic acid mediated signaling pathway	mouse,rat
GO:0009744	response to sucrose stimulus	mouse,human
GO:0009750	response to fructose stimulus	mouse
GO:0009756	carbohydrate mediated signaling	human,rat
GO:0009757	hexose mediated signaling	human,rat
GO:0009758	carbohydrate utilization	mouse,human
GO:0009786	regulation of asymmetric cell division	human,rat
GO:0009787	regulation of abscisic acid mediated signaling pathway	mouse,rat
GO:0009789	positive regulation of abscisic acid mediated signaling pathway	mouse,rat
GO:0009794	regulation of mitotic cell cycle embryonic	human,rat
GO:0009799	specification of symmetry	rat
GO:0009804	coumarin metabolic process	mouse
GO:0009812	flavonoid metabolic process	mouse
GO:0009814	defense response incompatible interaction	mouse,human
GO:0009817	defense response to fungus incompatible interaction	mouse,human
GO:0009820	alkaloid metabolic process	mouse
GO:0009822	alkaloid catabolic process	mouse,rat
GO:0009826	unidimensional cell growth	rat
GO:0009855	determination of bilateral symmetry	rat
GO:0009880	embryonic pattern specification	rat
GO:0009886	post embryonic morphogenesis	human,rat
GO:0009912	auditory receptor cell fate commitment	human,rat
GO:0009946	proximal distal axis specification	human,rat
GO:0009948	anterior posterior axis specification	rat
GO:0009949	polarity specification of anterior posterior axis	human,rat
GO:0009954	proximal distal pattern formation	human
GO:0009956	radial pattern formation	human,rat
GO:0009957	epidermal cell fate specification	human,rat
GO:0009992	cellular water homeostasis	human
GO:0009996	negative regulation of cell fate specification	rat
GO:0009997	negative regulation of cardioblast cell fate specification	rat
GO:0010002	cardioblast differentiation	rat
GO:0010025	wax biosynthetic process	human,rat
GO:0010032	meiotic chromosome condensation	human,rat
GO:0010034	response to acetate	mouse,human
GO:0010037	response to carbon dioxide	mouse,human
GO:0010040	response to iron ii ion	mouse
GO:0010041	response to iron iii ion	mouse,human
GO:0010042	response to manganese ion	mouse
GO:0010044	response to aluminum ion	mouse,human
GO:0010045	response to nickel ion	human
GO:0010046	response to mycotoxin	human
GO:0010070	zygote asymmetric cell division	human,rat
GO:0010085	polarity specification of proximal distal axis	human,rat
GO:0010106	cellular response to iron ion starvation	mouse,human
GO:0010107	potassium ion import	human
GO:0010157	response to chlorate	human
GO:0010159	specification of organ position	human,rat
GO:0010160	formation of organ boundary	human,rat
GO:0010164	response to cesium ion	mouse,human
GO:0010166	wax metabolic process	human,rat
GO:0010171	body morphogenesis	rat
GO:0010172	embryonic body morphogenesis	human,rat
GO:0010182	sugar mediated signaling pathway	human,rat
GO:0010189	vitamin e biosynthetic process	human,rat
GO:0010193	response to ozone	mouse,human
GO:0010224	response to uv b	rat
GO:0010232	vascular transport	mouse,human
GO:0010248	establishment or maintenance of transmembrane electrochemical gradient	mouse
GO:0010255	glucose mediated signaling pathway	human,rat
GO:0010256	endomembrane system organization	human,rat
GO:0010257	nadh dehydrogenase complex assembly	mouse,rat
GO:0010260	organ senescence	mouse,human
GO:0010266	response to vitamin b1	mouse,human
GO:0010269	response to selenium ion	mouse
GO:0010273	detoxification of copper ion	human,rat
GO:0010286	heat acclimation	mouse,rat
GO:0010288	response to lead ion	mouse
GO:0010350	cellular response to magnesium starvation	mouse,human
GO:0010359	regulation of anion channel activity	mouse,human
GO:0010387	signalosome assembly	human,rat
GO:0010388	cullin deneddylation	mouse,rat
GO:0010424	dna methylation on cytosine within a cg sequence	human
GO:0010430	fatty acid omega oxidation	mouse,rat
GO:0010452	histone h3 k36 methylation	rat
GO:0010454	negative regulation of cell fate commitment	rat
GO:0010455	positive regulation of cell fate commitment	human,rat
GO:0010457	centriole centriole cohesion	mouse,rat
GO:0010459	negative regulation of heart rate	human
GO:0010470	regulation of gastrulation	rat
GO:0010477	response to sulfur dioxide	mouse,human
GO:0010501	rna secondary structure unwinding	mouse,rat
GO:0010511	regulation of phosphatidylinositol biosynthetic process	rat
GO:0010512	negative regulation of phosphatidylinositol biosynthetic process	mouse,rat
GO:0010513	positive regulation of phosphatidylinositol biosynthetic process	human,rat
GO:0010519	negative regulation of phospholipase activity	rat
GO:0010520	regulation of reciprocal meiotic recombination	human,rat
GO:0010528	regulation of transposition	mouse,rat
GO:0010529	negative regulation of transposition	mouse,rat
GO:0010533	regulation of activation of janus kinase activity	mouse,rat
GO:0010534	regulation of activation of jak2 kinase activity	mouse,rat
GO:0010535	positive regulation of activation of jak2 kinase activity	mouse,rat
GO:0010536	positive regulation of activation of janus kinase activity	mouse,rat
GO:0010544	negative regulation of platelet activation	rat
GO:0010553	negative regulation of gene specific transcription from rna polymerase ii promoter	human
GO:0010569	regulation of double strand break repair via homologous recombination	rat
GO:0010571	positive regulation of dna replication involved in s phase	mouse,rat
GO:0010572	positive regulation of platelet activation	human
GO:0010586	mirna metabolic process	rat
GO:0010587	mirna catabolic process	rat
GO:0010593	negative regulation of lamellipodium assembly	mouse,rat
GO:0010596	negative regulation of endothelial cell migration	rat
GO:0010610	regulation of mrna stability involved in response to stress	mouse,rat
GO:0010612	regulation of cardiac muscle adaptation	mouse,human
GO:0010616	negative regulation of cardiac muscle adaptation	mouse,human
GO:0010625	positive regulation of schwann cell proliferation	human,rat
GO:0010635	regulation of mitochondrial fusion	mouse
GO:0010637	negative regulation of mitochondrial fusion	mouse
GO:0010641	positive regulation of platelet derived growth factor receptor signaling pathway	mouse
GO:0010663	positive regulation of striated muscle cell apoptosis	mouse,human
GO:0010666	positive regulation of cardiac muscle cell apoptosis	mouse,human
GO:0010668	ectodermal cell differentiation	rat
GO:0010693	negative regulation of alkaline phosphatase activity	mouse,rat
GO:0010694	positive regulation of alkaline phosphatase activity	human
GO:0010700	negative regulation of norepinephrine secretion	mouse,human
GO:0010701	positive regulation of norepinephrine secretion	mouse,human
GO:0010710	regulation of collagen catabolic process	mouse,rat
GO:0010711	negative regulation of collagen catabolic process	mouse,rat
GO:0010713	negative regulation of collagen metabolic process	mouse
GO:0010715	regulation of extracellular matrix disassembly	mouse
GO:0010716	negative regulation of extracellular matrix disassembly	mouse,rat
GO:0010717	regulation of epithelial to mesenchymal transition	rat
GO:0010718	positive regulation of epithelial to mesenchymal transition	rat
GO:0010719	negative regulation of epithelial to mesenchymal transition	rat
GO:0010722	regulation of ferrochelatase activity	mouse,rat
GO:0010727	negative regulation of hydrogen peroxide metabolic process	mouse,rat
GO:0010731	protein glutathionylation	mouse,rat
GO:0010732	regulation of protein glutathionylation	mouse,rat
GO:0010734	negative regulation of protein glutathionylation	mouse,rat
GO:0010735	positive regulation of transcription via serum response element binding	rat
GO:0010739	positive regulation of protein kinase a signaling cascade	rat
GO:0010742	macrophage derived foam cell differentiation	rat
GO:0010743	regulation of macrophage derived foam cell differentiation	rat
GO:0010744	positive regulation of macrophage derived foam cell differentiation	rat
GO:0010745	negative regulation of macrophage derived foam cell differentiation	rat
GO:0010746	regulation of plasma membrane long chain fatty acid transport	mouse
GO:0010747	positive regulation of plasma membrane long chain fatty acid transport	mouse,human
GO:0010748	negative regulation of plasma membrane long chain fatty acid transport	mouse,rat
GO:0010751	negative regulation of nitric oxide mediated signal transduction	mouse,rat
GO:0010752	regulation of cgmp mediated signaling	mouse,rat
GO:0010754	negative regulation of cgmp mediated signaling	mouse,rat
GO:0010755	regulation of plasminogen activation	rat
GO:0010756	positive regulation of plasminogen activation	rat
GO:0010757	negative regulation of plasminogen activation	rat
GO:0010760	negative regulation of macrophage chemotaxis	mouse,rat
GO:0010764	negative regulation of fibroblast migration	mouse,human
GO:0010766	negative regulation of sodium ion transport	rat
GO:0010767	regulation of transcription from rna polymerase ii promoter in response to uv induced dna damage	mouse,rat
GO:0010768	negative regulation of transcription from rna polymerase ii promoter in response to uv induced dna damage	mouse,rat
GO:0010792	dna double strand break processing involved in repair via single strand annealing	mouse,rat
GO:0010793	regulation of mrna export from nucleus	mouse,rat
GO:0010801	negative regulation of peptidyl threonine phosphorylation	mouse
GO:0010803	regulation of tumor necrosis factor mediated signaling pathway	rat
GO:0010804	negative regulation of tumor necrosis factor mediated signaling pathway	mouse,rat
GO:0010807	regulation of synaptic vesicle priming	human
GO:0010813	neuropeptide catabolic process	mouse
GO:0010814	substance p catabolic process	mouse,rat
GO:0010815	bradykinin catabolic process	mouse,rat
GO:0010816	calcitonin catabolic process	mouse,rat
GO:0010823	negative regulation of mitochondrion organization	mouse
GO:0010824	regulation of centrosome duplication	rat
GO:0010825	positive regulation of centrosome duplication	human,rat
GO:0010826	negative regulation of centrosome duplication	rat
GO:0010831	positive regulation of myotube differentiation	human
GO:0010832	negative regulation of myotube differentiation	rat
GO:0010833	telomere maintenance via telomere lengthening	rat
GO:0010834	telomere maintenance via telomere shortening	mouse,rat
GO:0010835	regulation of protein adp ribosylation	mouse
GO:0010836	negative regulation of protein adp ribosylation	mouse,rat
GO:0010837	regulation of keratinocyte proliferation	rat
GO:0010838	positive regulation of keratinocyte proliferation	mouse,rat
GO:0010839	negative regulation of keratinocyte proliferation	mouse,rat
GO:0010840	regulation of circadian sleep wake cycle wakefulness	mouse,human
GO:0010841	positive regulation of circadian sleep wake cycle wakefulness	mouse,human
GO:0010842	retina layer formation	rat
GO:0010845	positive regulation of reciprocal meiotic recombination	human,rat
GO:0010850	chemoreceptor signaling pathway involved in regulation of blood pressure	human,rat
GO:0010868	negative regulation of triglyceride biosynthetic process	human,rat
GO:0010869	regulation of receptor biosynthetic process	mouse,rat
GO:0010870	positive regulation of receptor biosynthetic process	mouse,rat
GO:0010871	negative regulation of receptor biosynthetic process	mouse,rat
GO:0010872	regulation of cholesterol esterification	rat
GO:0010873	positive regulation of cholesterol esterification	rat
GO:0010874	regulation of cholesterol efflux	rat
GO:0010875	positive regulation of cholesterol efflux	rat
GO:0010878	cholesterol storage	rat
GO:0010880	regulation of release of sequestered calcium ion into cytosol by sarcoplasmic reticulum	human
GO:0010881	regulation of cardiac muscle contraction by regulation of the release of sequestered calcium ion	human,rat
GO:0010882	regulation of cardiac muscle contraction by calcium ion signaling	human,rat
GO:0010883	regulation of lipid storage	rat
GO:0010884	positive regulation of lipid storage	rat
GO:0010885	regulation of cholesterol storage	rat
GO:0010886	positive regulation of cholesterol storage	rat
GO:0010887	negative regulation of cholesterol storage	rat
GO:0010888	negative regulation of lipid storage	rat
GO:0010889	regulation of sequestering of triglyceride	rat
GO:0010890	positive regulation of sequestering of triglyceride	rat
GO:0010891	negative regulation of sequestering of triglyceride	rat
GO:0010896	regulation of triglyceride catabolic process	rat
GO:0010897	negative regulation of triglyceride catabolic process	mouse,rat
GO:0010898	positive regulation of triglyceride catabolic process	rat
GO:0010899	regulation of phosphatidylcholine catabolic process	mouse,rat
GO:0010900	negative regulation of phosphatidylcholine catabolic process	mouse,rat
GO:0010901	regulation of very low density lipoprotein particle remodeling	mouse,rat
GO:0010902	positive regulation of very low density lipoprotein particle remodeling	mouse,rat
GO:0010903	negative regulation of very low density lipoprotein particle remodeling	mouse,rat
GO:0010908	regulation of heparan sulfate proteoglycan biosynthetic process	mouse,rat
GO:0010909	positive regulation of heparan sulfate proteoglycan biosynthetic process	mouse,rat
GO:0010911	regulation of isomerase activity	human,rat
GO:0010912	positive regulation of isomerase activity	human,rat
GO:0010915	regulation of very low density lipoprotein particle clearance	mouse,rat
GO:0010916	negative regulation of very low density lipoprotein particle clearance	mouse,rat
GO:0010917	negative regulation of mitochondrial membrane potential	human,rat
GO:0010918	positive regulation of mitochondrial membrane potential	human,rat
GO:0010920	negative regulation of inositol phosphate biosynthetic process	mouse,rat
GO:0010923	negative regulation of phosphatase activity	mouse,rat
GO:0010924	regulation of inositol polyphosphate 5 phosphatase activity	mouse,rat
GO:0010925	positive regulation of inositol polyphosphate 5 phosphatase activity	mouse,rat
GO:0010931	macrophage tolerance induction	human,rat
GO:0010932	regulation of macrophage tolerance induction	human,rat
GO:0010933	positive regulation of macrophage tolerance induction	human,rat
GO:0010934	macrophage cytokine production	rat
GO:0010935	regulation of macrophage cytokine production	rat
GO:0010936	negative regulation of macrophage cytokine production	rat
GO:0010940	positive regulation of necrotic cell death	mouse
GO:0010944	negative regulation of transcription by competitive promoter binding	mouse,rat
GO:0010949	negative regulation of intestinal phytosterol absorption	mouse,rat
GO:0010956	negative regulation of calcidiol 1 monooxygenase activity	mouse,rat
GO:0010957	negative regulation of vitamin d biosynthetic process	mouse,rat
GO:0010958	regulation of amino acid import	mouse,human
GO:0010963	regulation of l arginine import	mouse,human
GO:0010966	regulation of phosphate transport	rat
GO:0010971	positive regulation of g2 m transition of mitotic cell cycle	rat
GO:0010972	negative regulation of g2 m transition of mitotic cell cycle	mouse,rat
GO:0010979	regulation of vitamin d 24 hydroxylase activity	mouse,rat
GO:0010980	positive regulation of vitamin d 24 hydroxylase activity	mouse,rat
GO:0010982	regulation of high density lipoprotein particle clearance	mouse,rat
GO:0010983	positive regulation of high density lipoprotein particle clearance	mouse,rat
GO:0010986	positive regulation of lipoprotein particle clearance	rat
GO:0010987	negative regulation of high density lipoprotein particle clearance	mouse,rat
GO:0010990	regulation of smad protein complex assembly	mouse,rat
GO:0010991	negative regulation of smad protein complex assembly	mouse,rat
GO:0010993	regulation of ubiquitin homeostasis	mouse,rat
GO:0010994	free ubiquitin chain polymerization	mouse,rat
GO:0010996	response to auditory stimulus	mouse,human
GO:0010998	regulation of translational initiation by eif2 alpha phosphorylation	human,rat
GO:0010999	regulation of eif2 alpha phosphorylation by heme	human,rat
GO:0014004	microglia differentiation	human,rat
GO:0014005	microglia development	human,rat
GO:0014012	peripheral nervous system axon regeneration	human
GO:0014016	neuroblast differentiation	human,rat
GO:0014017	neuroblast fate commitment	human,rat
GO:0014020	primary neural tube formation	human,rat
GO:0014022	neural plate elongation	human,rat
GO:0014028	notochord formation	human,rat
GO:0014029	neural crest formation	rat
GO:0014034	neural crest cell fate commitment	human,rat
GO:0014038	regulation of schwann cell differentiation	human
GO:0014040	positive regulation of schwann cell differentiation	human
GO:0014042	positive regulation of neuron maturation	human
GO:0014043	negative regulation of neuron maturation	rat
GO:0014046	dopamine secretion	human
GO:0014047	glutamate secretion	human
GO:0014048	regulation of glutamate secretion	human
GO:0014049	positive regulation of glutamate secretion	human
GO:0014050	negative regulation of glutamate secretion	mouse,human
GO:0014051	gamma aminobutyric acid secretion	human
GO:0014052	regulation of gamma aminobutyric acid secretion	human
GO:0014053	negative regulation of gamma aminobutyric acid secretion	mouse,human
GO:0014054	positive regulation of gamma aminobutyric acid secretion	human
GO:0014055	acetylcholine secretion	human
GO:0014056	regulation of acetylcholine secretion	human
GO:0014057	positive regulation of acetylcholine secretion	mouse,human
GO:0014058	negative regulation of acetylcholine secretion	mouse,human
GO:0014059	regulation of dopamine secretion	human
GO:0014060	regulation of epinephrine secretion	mouse
GO:0014061	regulation of norepinephrine secretion	human
GO:0014062	regulation of serotonin secretion	human
GO:0014063	negative regulation of serotonin secretion	human
GO:0014064	positive regulation of serotonin secretion	mouse,human
GO:0014072	response to isoquinoline alkaloid	human
GO:0014076	response to fluoxetine	mouse,human
GO:0014707	branchiomeric skeletal muscle development	human,rat
GO:0014719	satellite cell activation	human,rat
GO:0014721	twitch skeletal muscle contraction	mouse
GO:0014722	regulation of skeletal muscle contraction by calcium ion signaling	human,rat
GO:0014724	regulation of twitch skeletal muscle contraction	mouse
GO:0014732	skeletal muscle atrophy	mouse,human
GO:0014738	regulation of muscle hyperplasia	human
GO:0014739	positive regulation of muscle hyperplasia	mouse,human
GO:0014740	negative regulation of muscle hyperplasia	human
GO:0014744	positive regulation of muscle adaptation	mouse,human
GO:0014745	negative regulation of muscle adaptation	human
GO:0014805	smooth muscle adaptation	human
GO:0014806	smooth muscle hyperplasia	human,rat
GO:0014807	regulation of somitogenesis	human,rat
GO:0014808	release of sequestered calcium ion into cytosol by sarcoplasmic reticulum	human
GO:0014809	regulation of skeletal muscle contraction by regulation of release of sequestered calcium ion	human,rat
GO:0014813	satellite cell commitment	human,rat
GO:0014816	satellite cell differentiation	human,rat
GO:0014820	tonic smooth muscle contraction	mouse
GO:0014822	detection of wounding	human,rat
GO:0014823	response to activity	human
GO:0014824	artery smooth muscle contraction	mouse
GO:0014826	vein smooth muscle contraction	mouse,rat
GO:0014827	intestine smooth muscle contraction	mouse
GO:0014831	gastro intestinal system smooth muscle contraction	mouse
GO:0014834	satellite cell maintenance involved in skeletal muscle regeneration	rat
GO:0014835	myoblast cell differentiation involved in skeletal muscle regeneration	human,rat
GO:0014841	satellite cell proliferation	mouse,rat
GO:0014842	regulation of satellite cell proliferation	mouse,rat
GO:0014849	ureter smooth muscle contraction	human,rat
GO:0014850	response to muscle activity	human
GO:0014852	regulation of skeletal muscle contraction by neural stimulation via neuromuscular junction	human,rat
GO:0014853	regulation of excitatory postsynaptic membrane potential involved in skeletal muscle contraction	human,rat
GO:0014854	response to inactivity	human
GO:0014856	skeletal muscle cell proliferation	human
GO:0014857	regulation of skeletal muscle cell proliferation	human,rat
GO:0014858	positive regulation of skeletal muscle cell proliferation	human,rat
GO:0014866	skeletal myofibril assembly	rat
GO:0014870	response to muscle inactivity	human
GO:0014873	response to muscle activity involved in regulation of muscle adaptation	mouse,human
GO:0014874	response to stimulus involved in regulation of muscle adaptation	human
GO:0014877	response to muscle inactivity involved in regulation of muscle adaptation	human
GO:0014878	response to electrical stimulus involved in regulation of muscle adaptation	mouse,human
GO:0014889	muscle atrophy	human
GO:0014891	striated muscle atrophy	mouse,human
GO:0014894	response to denervation involved in regulation of muscle adaptation	human
GO:0014895	smooth muscle hypertrophy	mouse,human
GO:0014898	cardiac muscle hypertrophy in response to stress	rat
GO:0014900	muscle hyperplasia	human
GO:0014904	myotube cell development	mouse,rat
GO:0014908	myotube differentiation involved in skeletal muscle regeneration	human,rat
GO:0014912	negative regulation of smooth muscle cell migration	mouse
GO:0014916	regulation of lung blood pressure	rat
GO:0015014	heparan sulfate proteoglycan biosynthetic process polysaccharide chain biosynthetic process	rat
GO:0015015	heparan sulfate proteoglycan biosynthetic process enzymatic modification	mouse,rat
GO:0015074	dna integration	rat
GO:0015671	oxygen transport	human
GO:0015676	vanadium ion transport	mouse,rat
GO:0015677	copper ion import	rat
GO:0015680	intracellular copper ion transport	human,rat
GO:0015682	ferric iron transport	mouse
GO:0015688	iron chelate transport	human,rat
GO:0015691	cadmium ion transport	mouse
GO:0015692	lead ion transport	mouse
GO:0015693	magnesium ion transport	rat
GO:0015706	nitrate transport	mouse,human
GO:0015707	nitrite transport	human,rat
GO:0015709	thiosulfate transport	mouse,human
GO:0015721	bile acid and bile salt transport	human
GO:0015722	canalicular bile acid transport	mouse,human
GO:0015724	formate transport	human,rat
GO:0015734	taurine transport	human
GO:0015739	sialic acid transport	mouse
GO:0015740	c4 dicarboxylate transport	human
GO:0015743	malate transport	mouse,human
GO:0015744	succinate transport	human
GO:0015746	citrate transport	human
GO:0015747	urate transport	rat
GO:0015755	fructose transport	mouse,human
GO:0015774	polysaccharide transport	mouse,rat
GO:0015781	pyrimidine nucleotide sugar transport	rat
GO:0015785	udp galactose transport	human,rat
GO:0015788	udp n acetylglucosamine transport	mouse,rat
GO:0015790	udp xylose transport	mouse,rat
GO:0015798	myo inositol transport	human
GO:0015801	aromatic amino acid transport	mouse,rat
GO:0015803	branched chain aliphatic amino acid transport	human
GO:0015805	s adenosylmethionine transport	mouse,rat
GO:0015808	l alanine transport	rat
GO:0015811	l cystine transport	rat
GO:0015812	gamma aminobutyric acid transport	human
GO:0015819	lysine transport	human
GO:0015820	leucine transport	human
GO:0015822	ornithine transport	human
GO:0015825	l serine transport	mouse
GO:0015826	threonine transport	mouse,rat
GO:0015827	tryptophan transport	mouse,rat
GO:0015840	urea transport	human
GO:0015842	synaptic vesicle amine transport	mouse,human
GO:0015853	adenine transport	mouse,human
GO:0015854	guanine transport	mouse,human
GO:0015860	purine nucleoside transport	rat
GO:0015862	uridine transport	mouse,human
GO:0015864	pyrimidine nucleoside transport	human
GO:0015865	purine nucleotide transport	mouse
GO:0015866	adp transport	mouse,human
GO:0015867	atp transport	mouse
GO:0015868	purine ribonucleotide transport	mouse
GO:0015870	acetylcholine transport	human
GO:0015878	biotin transport	mouse,human
GO:0015881	creatine transport	mouse,human
GO:0015884	folic acid transport	mouse
GO:0015886	heme transport	rat
GO:0015887	pantothenate transmembrane transport	mouse,human
GO:0015888	thiamine transport	human,rat
GO:0015889	cobalamin transport	mouse,rat
GO:0015891	siderophore transport	human,rat
GO:0015920	lipopolysaccharide transport	mouse,rat
GO:0015936	coenzyme a metabolic process	human
GO:0015937	coenzyme a biosynthetic process	human,rat
GO:0015938	coenzyme a catabolic process	human,rat
GO:0015939	pantothenate metabolic process	rat
GO:0015942	formate metabolic process	mouse,rat
GO:0015956	bis 5 nucleosidyl oligophosphate metabolic process	mouse
GO:0015957	bis 5 nucleosidyl oligophosphate biosynthetic process	mouse
GO:0015958	bis 5 nucleosidyl oligophosphate catabolic process	mouse,human
GO:0015959	diadenosine polyphosphate metabolic process	mouse
GO:0015960	diadenosine polyphosphate biosynthetic process	mouse
GO:0015961	diadenosine polyphosphate catabolic process	mouse,human
GO:0015962	diadenosine triphosphate metabolic process	mouse,human
GO:0015964	diadenosine triphosphate catabolic process	mouse,human
GO:0015965	diadenosine tetraphosphate metabolic process	mouse
GO:0015966	diadenosine tetraphosphate biosynthetic process	mouse
GO:0015985	energy coupled proton transport down electrochemical gradient	mouse,rat
GO:0015986	atp synthesis coupled proton transport	mouse,rat
GO:0015988	energy coupled proton transport against electrochemical gradient	human
GO:0015991	atp hydrolysis coupled proton transport	human
GO:0015993	molecular hydrogen transport	mouse,rat
GO:0016045	detection of bacterium	rat
GO:0016046	detection of fungus	human,rat
GO:0016048	detection of temperature stimulus	human
GO:0016056	rhodopsin mediated signaling pathway	mouse,rat
GO:0016068	type i hypersensitivity	human,rat
GO:0016073	snrna metabolic process	rat
GO:0016074	snorna metabolic process	human
GO:0016075	rrna catabolic process	mouse,rat
GO:0016078	trna catabolic process	mouse,rat
GO:0016080	synaptic vesicle targeting	human,rat
GO:0016081	synaptic vesicle docking involved in exocytosis	human
GO:0016082	synaptic vesicle priming	human
GO:0016091	prenol biosynthetic process	mouse
GO:0016092	prenol catabolic process	rat
GO:0016094	polyprenol biosynthetic process	mouse,rat
GO:0016095	polyprenol catabolic process	rat
GO:0016098	monoterpenoid metabolic process	mouse,rat
GO:0016108	tetraterpenoid metabolic process	rat
GO:0016116	carotenoid metabolic process	rat
GO:0016119	carotene metabolic process	rat
GO:0016137	glycoside metabolic process	mouse
GO:0016139	glycoside catabolic process	mouse,rat
GO:0016140	o glycoside metabolic process	mouse
GO:0016142	o glycoside catabolic process	mouse,rat
GO:0016180	snrna processing	rat
GO:0016188	synaptic vesicle maturation	human,rat
GO:0016191	synaptic vesicle uncoating	human,rat
GO:0016198	axon choice point recognition	human
GO:0016199	axon midline choice point recognition	human
GO:0016226	iron sulfur cluster assembly	rat
GO:0016233	telomere capping	rat
GO:0016239	positive regulation of macroautophagy	human,rat
GO:0016241	regulation of macroautophagy	human,rat
GO:0016242	negative regulation of macroautophagy	human,rat
GO:0016246	rna interference	rat
GO:0016256	n glycan processing to lysosome	mouse,human
GO:0016259	selenocysteine metabolic process	mouse,human
GO:0016264	gap junction assembly	mouse
GO:0016266	o glycan processing	mouse,rat
GO:0016320	endoplasmic reticulum membrane fusion	mouse
GO:0016321	female meiosis chromosome segregation	human,rat
GO:0016332	establishment or maintenance of polarity of embryonic epithelium	human,rat
GO:0016333	morphogenesis of follicular epithelium	human,rat
GO:0016338	calcium independent cell cell adhesion	rat
GO:0016340	calcium dependent cell matrix adhesion	human
GO:0016344	meiotic chromosome movement towards spindle pole	human,rat
GO:0016446	somatic hypermutation of immunoglobulin genes	human,rat
GO:0016480	negative regulation of transcription from rna polymerase iii promoter	mouse,rat
GO:0016482	cytoplasmic transport	rat
GO:0016554	cytidine to uridine editing	human
GO:0016557	peroxisome membrane biogenesis	mouse
GO:0016558	protein import into peroxisome matrix	rat
GO:0016559	peroxisome fission	mouse,rat
GO:0016560	protein import into peroxisome matrix docking	rat
GO:0016561	protein import into peroxisome matrix translocation	mouse,rat
GO:0016576	histone dephosphorylation	mouse,rat
GO:0016577	histone demethylation	rat
GO:0016578	histone deubiquitination	rat
GO:0016584	nucleosome positioning	rat
GO:0016598	protein arginylation	human,rat
GO:0016926	protein desumoylation	human,rat
GO:0016973	poly a mrna export from nucleus	rat
GO:0016999	antibiotic metabolic process	mouse,human
GO:0017004	cytochrome complex assembly	rat
GO:0017014	protein nitrosylation	human
GO:0017055	negative regulation of rna polymerase ii transcriptional preinitiation complex assembly	mouse,rat
GO:0017062	respiratory chain complex iii assembly	mouse,rat
GO:0017085	response to insecticide	mouse
GO:0017121	phospholipid scrambling	mouse,rat
GO:0017126	nucleologenesis	human,rat
GO:0017143	insecticide metabolic process	mouse,human
GO:0017182	peptidyl diphthamide metabolic process	mouse,rat
GO:0017183	peptidyl diphthamide biosynthetic process from peptidyl histidine	mouse,rat
GO:0017185	peptidyl lysine hydroxylation	mouse
GO:0017186	peptidyl pyroglutamic acid biosynthetic process using glutaminyl peptide cyclotransferase	mouse,rat
GO:0017187	peptidyl glutamic acid carboxylation	mouse,human
GO:0018009	n terminal peptidyl l cysteine n palmitoylation	human,rat
GO:0018011	n terminal peptidyl alanine methylation	human,rat
GO:0018012	n terminal peptidyl alanine trimethylation	human,rat
GO:0018016	n terminal peptidyl proline dimethylation	rat
GO:0018022	peptidyl lysine methylation	rat
GO:0018023	peptidyl lysine trimethylation	human,rat
GO:0018026	peptidyl lysine monomethylation	rat
GO:0018027	peptidyl lysine dimethylation	rat
GO:0018065	protein cofactor linkage	mouse,rat
GO:0018076	n terminal peptidyl lysine acetylation	mouse,rat
GO:0018094	protein polyglycylation	rat
GO:0018095	protein polyglutamylation	human,rat
GO:0018119	peptidyl cysteine s nitrosylation	human
GO:0018120	peptidyl arginine adp ribosylation	human,rat
GO:0018125	peptidyl cysteine methylation	rat
GO:0018146	keratan sulfate biosynthetic process	rat
GO:0018153	isopeptide cross linking via n6 l isoglutamyl l lysine	mouse,human
GO:0018158	protein oxidation	human,rat
GO:0018192	enzyme active site formation via l cysteine persulfide	mouse,rat
GO:0018194	peptidyl alanine modification	human,rat
GO:0018196	peptidyl asparagine modification	rat
GO:0018197	peptidyl aspartic acid modification	human,rat
GO:0018199	peptidyl glutamine modification	mouse
GO:0018200	peptidyl glutamic acid modification	human
GO:0018202	peptidyl histidine modification	mouse,rat
GO:0018206	peptidyl methionine modification	mouse,rat
GO:0018214	protein carboxylation	human
GO:0018230	peptidyl l cysteine s palmitoylation	mouse,rat
GO:0018231	peptidyl s diacylglycerol l cysteine biosynthetic process from peptidyl cysteine	mouse,rat
GO:0018242	protein o linked glycosylation via serine	mouse,rat
GO:0018243	protein o linked glycosylation via threonine	mouse,rat
GO:0018262	isopeptide cross linking	mouse,human
GO:0018272	protein pyridoxal 5 phosphate linkage via peptidyl n6 pyridoxal phosphate l lysine	mouse,rat
GO:0018279	protein n linked glycosylation via asparagine	rat
GO:0018282	metal incorporation into metallo sulfur cluster	rat
GO:0018283	iron incorporation into metallo sulfur cluster	rat
GO:0018293	protein fad linkage	mouse,rat
GO:0018307	enzyme active site formation	mouse,rat
GO:0018343	protein farnesylation	mouse,rat
GO:0018344	protein geranylgeranylation	human
GO:0018345	protein palmitoylation	rat
GO:0018352	protein pyridoxal 5 phosphate linkage	mouse,rat
GO:0018364	peptidyl glutamine methylation	mouse,rat
GO:0018377	protein myristoylation	human,rat
GO:0018395	peptidyl lysine hydroxylation to 5 hydroxy l lysine	mouse,rat
GO:0018401	peptidyl proline hydroxylation to 4 hydroxy l proline	rat
GO:0018872	arsonoacetate metabolic process	mouse,human
GO:0018874	benzoate metabolic process	mouse,rat
GO:0018879	biphenyl metabolic process	mouse,human
GO:0018880	4 chlorobiphenyl metabolic process	mouse,human
GO:0018894	dibenzo p dioxin metabolic process	human
GO:0018916	nitrobenzene metabolic process	human,rat
GO:0018917	fluorene metabolic process	mouse,human
GO:0018924	mandelate metabolic process	mouse,human
GO:0018933	nicotine metabolic process	mouse,human
GO:0018941	organomercury metabolic process	mouse,human
GO:0018942	organometal metabolic process	mouse,human
GO:0018960	4 nitrophenol metabolic process	mouse,human
GO:0018963	phthalate metabolic process	mouse,human
GO:0018970	toluene metabolic process	mouse,human
GO:0018979	trichloroethylene metabolic process	mouse,human
GO:0018992	germ line sex determination	human
GO:0018993	somatic sex determination	human,rat
GO:0019042	latent virus infection	human,rat
GO:0019046	reactivation of latent virus	human,rat
GO:0019049	evasion of host defenses by virus	mouse,rat
GO:0019054	modulation by virus of host cellular process	human
GO:0019055	modification by virus of host cell cycle regulation	human,rat
GO:0019056	modulation by virus of host transcription	mouse,human
GO:0019059	initiation of viral infection	mouse
GO:0019060	intracellular transport of viral proteins in host cell	mouse,rat
GO:0019062	virion attachment to host cell surface receptor	mouse,rat
GO:0019063	virion penetration into host cell	mouse,rat
GO:0019064	viral envelope fusion with host membrane	mouse,rat
GO:0019067	viral assembly maturation egress and release	rat
GO:0019076	release of virus from host	rat
GO:0019080	viral genome expression	mouse
GO:0019083	viral transcription	mouse
GO:0019086	late viral mrna transcription	mouse,rat
GO:0019087	transformation of host cell by virus	mouse
GO:0019088	immortalization of host cell by virus	mouse,human
GO:0019089	transmission of virus	mouse,rat
GO:0019098	reproductive behavior	human
GO:0019100	male germ line sex determination	human
GO:0019101	female somatic sex determination	human,rat
GO:0019102	male somatic sex determination	human,rat
GO:0019184	nonribosomal peptide biosynthetic process	human,rat
GO:0019227	neuronal action potential propagation	human,rat
GO:0019230	proprioception	human,rat
GO:0019236	response to pheromone	human,rat
GO:0019240	citrulline biosynthetic process	mouse,human
GO:0019242	methylglyoxal biosynthetic process	mouse,human
GO:0019244	lactate biosynthetic process from pyruvate	human,rat
GO:0019249	lactate biosynthetic process	human,rat
GO:0019254	carnitine metabolic process coa linked	rat
GO:0019255	glucose 1 phosphate metabolic process	human
GO:0019264	glycine biosynthetic process from serine	mouse,human
GO:0019265	glycine biosynthetic process by transamination of glyoxylate	mouse,human
GO:0019276	udp n acetylgalactosamine metabolic process	mouse,rat
GO:0019287	isopentenyl diphosphate biosynthetic process mevalonate pathway	mouse,human
GO:0019290	siderophore biosynthetic process	human,rat
GO:0019302	d ribose biosynthetic process	mouse
GO:0019310	inositol catabolic process	mouse,rat
GO:0019323	pentose catabolic process	human,rat
GO:0019336	phenol containing compound catabolic process	human,rat
GO:0019341	dibenzo p dioxin catabolic process	mouse,human
GO:0019346	transsulfuration	mouse,human
GO:0019372	lipoxygenase pathway	mouse,human
GO:0019373	epoxygenase p450 pathway	mouse
GO:0019375	galactolipid biosynthetic process	human,rat
GO:0019376	galactolipid catabolic process	mouse
GO:0019388	galactose catabolic process	mouse
GO:0019401	alditol biosynthetic process	human
GO:0019402	galactitol metabolic process	human,rat
GO:0019405	alditol catabolic process	mouse,rat
GO:0019406	hexitol biosynthetic process	mouse,human
GO:0019407	hexitol catabolic process	mouse,rat
GO:0019408	dolichol biosynthetic process	mouse,rat
GO:0019413	acetate biosynthetic process	mouse,human
GO:0019442	tryptophan catabolic process to acetyl coa	mouse,human
GO:0019448	l cysteine catabolic process	mouse
GO:0019464	glycine decarboxylation via glycine cleavage system	mouse,human
GO:0019471	4 hydroxyproline metabolic process	rat
GO:0019477	l lysine catabolic process	human,rat
GO:0019482	beta alanine metabolic process	mouse,human
GO:0019484	beta alanine catabolic process	mouse,human
GO:0019509	l methionine salvage from methylthioadenosine	mouse,rat
GO:0019510	s adenosylhomocysteine catabolic process	human
GO:0019511	peptidyl proline hydroxylation	rat
GO:0019519	pentitol metabolic process	mouse,rat
GO:0019520	aldonic acid metabolic process	mouse,human
GO:0019521	d gluconate metabolic process	mouse,human
GO:0019527	pentitol catabolic process	mouse,rat
GO:0019530	taurine metabolic process	human,rat
GO:0019532	oxalate transport	rat
GO:0019541	propionate metabolic process	mouse,human
GO:0019542	propionate biosynthetic process	mouse,human
GO:0019547	arginine catabolic process to ornithine	mouse,human
GO:0019550	glutamate catabolic process to aspartate	human,rat
GO:0019551	glutamate catabolic process to 2 oxoglutarate	human,rat
GO:0019585	glucuronate metabolic process	rat
GO:0019605	butyrate metabolic process	human
GO:0019614	catechol catabolic process	human,rat
GO:0019626	short chain fatty acid catabolic process	mouse,human
GO:0019673	gdp mannose metabolic process	mouse,human
GO:0019676	ammonia assimilation cycle	human
GO:0019682	glyceraldehyde 3 phosphate metabolic process	human
GO:0019693	ribose phosphate metabolic process	mouse
GO:0019694	alkanesulfonate metabolic process	mouse,human
GO:0019695	choline metabolic process	human
GO:0019720	mo molybdopterin cofactor metabolic process	mouse,rat
GO:0019730	antimicrobial humoral response	human,rat
GO:0019731	antibacterial humoral response	human,rat
GO:0019740	nitrogen utilization	human,rat
GO:0019800	peptide cross linking via chondroitin 4 sulfate glycosaminoglycan	human,rat
GO:0019805	quinolinate biosynthetic process	rat
GO:0019836	hemolysis by symbiont of host erythrocytes	mouse,rat
GO:0019852	l ascorbic acid metabolic process	human
GO:0019853	l ascorbic acid biosynthetic process	human
GO:0019856	pyrimidine base biosynthetic process	mouse,human
GO:0019858	cytosine metabolic process	human,rat
GO:0019859	thymine metabolic process	mouse
GO:0019889	pteridine metabolic process	human,rat
GO:0019896	axon transport of mitochondrion	rat
GO:0019915	lipid storage	rat
GO:0019918	peptidyl arginine methylation to symmetrical dimethyl arginine	rat
GO:0019985	translesion synthesis	rat
GO:0019987	negative regulation of anti apoptosis	rat
GO:0020021	immortalization of host cell	mouse,human
GO:0020027	hemoglobin metabolic process	rat
GO:0020028	hemoglobin import	mouse,human
GO:0021501	prechordal plate formation	human,rat
GO:0021506	anterior neuropore closure	human,rat
GO:0021508	floor plate formation	human,rat
GO:0021509	roof plate formation	human,rat
GO:0021512	spinal cord anterior posterior patterning	human,rat
GO:0021514	ventral spinal cord interneuron differentiation	human
GO:0021515	cell differentiation in spinal cord	human
GO:0021516	dorsal spinal cord development	human
GO:0021517	ventral spinal cord development	human
GO:0021519	spinal cord association neuron specification	human,rat
GO:0021520	spinal cord motor neuron cell fate specification	human
GO:0021521	ventral spinal cord interneuron specification	human
GO:0021522	spinal cord motor neuron differentiation	human
GO:0021523	somatic motor neuron differentiation	human,rat
GO:0021524	visceral motor neuron differentiation	human,rat
GO:0021526	medial motor column neuron differentiation	human,rat
GO:0021527	spinal cord association neuron differentiation	human
GO:0021528	commissural neuron differentiation in spinal cord	human,rat
GO:0021529	spinal cord oligodendrocyte cell differentiation	human,rat
GO:0021530	spinal cord oligodendrocyte cell fate specification	human,rat
GO:0021532	neural tube patterning	human
GO:0021534	cell proliferation in hindbrain	human
GO:0021535	cell migration in hindbrain	human,rat
GO:0021538	epithalamus development	human,rat
GO:0021539	subthalamus development	human,rat
GO:0021540	corpus callosum morphogenesis	mouse,rat
GO:0021542	dentate gyrus development	human
GO:0021546	rhombomere development	human,rat
GO:0021547	midbrain hindbrain boundary initiation	human,rat
GO:0021548	pons development	human,rat
GO:0021549	cerebellum development	human
GO:0021551	central nervous system morphogenesis	human,rat
GO:0021553	olfactory nerve development	human
GO:0021555	midbrain hindbrain boundary morphogenesis	human,rat
GO:0021557	oculomotor nerve development	human,rat
GO:0021558	trochlear nerve development	human,rat
GO:0021559	trigeminal nerve development	human,rat
GO:0021561	facial nerve development	human
GO:0021562	vestibulocochlear nerve development	human,rat
GO:0021563	glossopharyngeal nerve development	human,rat
GO:0021564	vagus nerve development	human,rat
GO:0021568	rhombomere 2 development	human,rat
GO:0021569	rhombomere 3 development	human,rat
GO:0021570	rhombomere 4 development	human,rat
GO:0021571	rhombomere 5 development	human,rat
GO:0021572	rhombomere 6 development	human,rat
GO:0021575	hindbrain morphogenesis	human
GO:0021576	hindbrain formation	human,rat
GO:0021577	hindbrain structural organization	human,rat
GO:0021578	hindbrain maturation	human,rat
GO:0021586	pons maturation	human,rat
GO:0021587	cerebellum morphogenesis	human
GO:0021588	cerebellum formation	human,rat
GO:0021589	cerebellum structural organization	human,rat
GO:0021590	cerebellum maturation	human,rat
GO:0021592	fourth ventricle development	human,rat
GO:0021593	rhombomere morphogenesis	human,rat
GO:0021594	rhombomere formation	human,rat
GO:0021602	cranial nerve morphogenesis	human
GO:0021603	cranial nerve formation	human,rat
GO:0021604	cranial nerve structural organization	human,rat
GO:0021610	facial nerve morphogenesis	human,rat
GO:0021612	facial nerve structural organization	human,rat
GO:0021615	glossopharyngeal nerve morphogenesis	human,rat
GO:0021626	central nervous system maturation	human,rat
GO:0021627	olfactory nerve morphogenesis	human,rat
GO:0021629	olfactory nerve structural organization	human,rat
GO:0021631	optic nerve morphogenesis	human
GO:0021633	optic nerve structural organization	human,rat
GO:0021634	optic nerve formation	human,rat
GO:0021636	trigeminal nerve morphogenesis	human,rat
GO:0021644	vagus nerve morphogenesis	human,rat
GO:0021648	vestibulocochlear nerve morphogenesis	human,rat
GO:0021650	vestibulocochlear nerve formation	human,rat
GO:0021658	rhombomere 3 morphogenesis	human,rat
GO:0021660	rhombomere 3 formation	human,rat
GO:0021664	rhombomere 5 morphogenesis	human,rat
GO:0021666	rhombomere 5 formation	human,rat
[truncated: 4,231 more rows]
