# Supplementary material for: Functional Knowledge Transfer for High-accuracy Prediction of Under-studied Biological Processes
Source: PLoS Comput Biol. 2013 Mar 14;9(3):e1002957. doi: 10.1371/journal.pcbi.1002957 (PMC3597527; doi:10.1371/journal.pcbi.1002957)
Supplement: Text S2 — GO terms with no experimental annotations but gene prediction enabled by FKT. (TXT) [file pcbi.1002957.s006.txt]

missing organism	GO term id	GO term name
zebrafish	GO:2000678	negative regulation of transcription regulatory region dna binding
zebrafish	GO:2000677	regulation of transcription regulatory region dna binding
zebrafish	GO:2000644	regulation of receptor catabolic process
zebrafish	GO:2000516	positive regulation of cd4 positive alpha beta t cell activation
zebrafish	GO:2000514	regulation of cd4 positive alpha beta t cell activation
zebrafish	GO:2000379	positive regulation of reactive oxygen species metabolic process
zebrafish	GO:2000377	regulation of reactive oxygen species metabolic process
zebrafish	GO:2000360	negative regulation of binding of sperm to zona pellucida
zebrafish	GO:2000359	regulation of binding of sperm to zona pellucida
zebrafish	GO:2000344	positive regulation of acrosome reaction
zebrafish	GO:2000273	positive regulation of receptor activity
zebrafish	GO:2000257	regulation of protein activation cascade
zebrafish	GO:2000195	negative regulation of female gonad development
zebrafish	GO:2000194	regulation of female gonad development
zebrafish	GO:2000191	regulation of fatty acid transport
zebrafish	GO:2000179	positive regulation of neural precursor cell proliferation
zebrafish	GO:2000178	negative regulation of neural precursor cell proliferation
zebrafish	GO:2000177	regulation of neural precursor cell proliferation
zebrafish	GO:2000144	positive regulation of transcription initiation dna dependent
zebrafish	GO:2000142	regulation of transcription initiation dna dependent
zebrafish	GO:2000108	positive regulation of leukocyte apoptosis
zebrafish	GO:2000107	negative regulation of leukocyte apoptosis
zebrafish	GO:2000106	regulation of leukocyte apoptosis
zebrafish	GO:2000104	negative regulation of dna dependent dna replication
zebrafish	GO:2000095	regulation of wnt receptor signaling pathway planar cell polarity pathway
zebrafish	GO:2000060	positive regulation of protein ubiquitination involved in ubiquitin dependent protein catabolic process
zebrafish	GO:2000058	regulation of protein ubiquitination involved in ubiquitin dependent protein catabolic process
zebrafish	GO:2000051	negative regulation of non canonical wnt receptor signaling pathway
zebrafish	GO:2000048	negative regulation of cell cell adhesion mediated by cadherin
zebrafish	GO:2000045	regulation of g1 s transition of mitotic cell cycle
zebrafish	GO:2000044	negative regulation of cardiac cell fate specification
zebrafish	GO:2000043	regulation of cardiac cell fate specification
zebrafish	GO:2000036	regulation of stem cell maintenance
zebrafish	GO:2000020	positive regulation of male gonad development
zebrafish	GO:2000018	regulation of male gonad development
zebrafish	GO:2000008	regulation of protein localization at cell surface
zebrafish	GO:0097006	regulation of plasma lipoprotein particle levels
zebrafish	GO:0090407	organophosphate biosynthetic process
zebrafish	GO:0090398	cellular senescence
zebrafish	GO:0090381	regulation of heart induction
zebrafish	GO:0090344	negative regulation of cell aging
zebrafish	GO:0090342	regulation of cell aging
zebrafish	GO:0090329	regulation of dna dependent dna replication
zebrafish	GO:0090322	regulation of superoxide metabolic process
zebrafish	GO:0090317	negative regulation of intracellular protein transport
zebrafish	GO:0090316	positive regulation of intracellular protein transport
zebrafish	GO:0090279	regulation of calcium ion import
zebrafish	GO:0090278	negative regulation of peptide hormone secretion
zebrafish	GO:0090277	positive regulation of peptide hormone secretion
zebrafish	GO:0090276	regulation of peptide hormone secretion
zebrafish	GO:0090224	regulation of spindle organization
zebrafish	GO:0090218	positive regulation of lipid kinase activity
zebrafish	GO:0090193	positive regulation of glomerulus development
zebrafish	GO:0090192	regulation of glomerulus development
zebrafish	GO:0090190	positive regulation of branching involved in ureteric bud morphogenesis
zebrafish	GO:0090189	regulation of branching involved in ureteric bud morphogenesis
zebrafish	GO:0090184	positive regulation of kidney development
zebrafish	GO:0090183	regulation of kidney development
zebrafish	GO:0090181	regulation of cholesterol metabolic process
zebrafish	GO:0090179	planar cell polarity pathway involved in neural tube closure
zebrafish	GO:0090178	regulation of establishment of planar polarity involved in neural tube closure
zebrafish	GO:0090177	establishment of planar polarity involved in neural tube closure
zebrafish	GO:0090116	c 5 methylation of cytosine
zebrafish	GO:0090109	regulation of cell substrate junction assembly
zebrafish	GO:0090103	cochlea morphogenesis
zebrafish	GO:0090102	cochlea development
zebrafish	GO:0090087	regulation of peptide transport
zebrafish	GO:0090077	foam cell differentiation
zebrafish	GO:0090068	positive regulation of cell cycle process
zebrafish	GO:0090040	positive regulation of gene specific transcription elongation from rna polymerase ii promoter
zebrafish	GO:0090039	regulation of gene specific transcription elongation from rna polymerase ii promoter
zebrafish	GO:0090037	positive regulation of protein kinase c signaling cascade
zebrafish	GO:0090036	regulation of protein kinase c signaling cascade
zebrafish	GO:0090032	negative regulation of steroid hormone biosynthetic process
zebrafish	GO:0090031	positive regulation of steroid hormone biosynthetic process
zebrafish	GO:0090030	regulation of steroid hormone biosynthetic process
zebrafish	GO:0090009	primitive streak formation
zebrafish	GO:0090003	regulation of establishment of protein localization in plasma membrane
zebrafish	GO:0090002	establishment of protein localization in plasma membrane
zebrafish	GO:0085029	extracellular matrix assembly
zebrafish	GO:0075136	response to host
zebrafish	GO:0072659	protein localization in plasma membrane
zebrafish	GO:0072655	establishment of protein localization in mitochondrion
zebrafish	GO:0072599	establishment of protein localization in endoplasmic reticulum
zebrafish	GO:0072595	maintenance of protein localization to organelle
zebrafish	GO:0072524	pyridine containing compound metabolic process
zebrafish	GO:0072384	organelle transport along microtubule
zebrafish	GO:0072350	tricarboxylic acid metabolic process
zebrafish	GO:0072329	monocarboxylic acid catabolic process
zebrafish	GO:0072298	regulation of metanephric glomerulus development
zebrafish	GO:0072289	metanephric nephron tubule formation
zebrafish	GO:0072284	metanephric s shaped body morphogenesis
zebrafish	GO:0072283	metanephric renal vesicle morphogenesis
zebrafish	GO:0072282	metanephric nephron tubule morphogenesis
zebrafish	GO:0072278	metanephric comma shaped body morphogenesis
zebrafish	GO:0072273	metanephric nephron morphogenesis
zebrafish	GO:0072243	metanephric nephron epithelium development
zebrafish	GO:0072239	metanephric glomerulus vasculature development
zebrafish	GO:0072234	metanephric nephron tubule development
zebrafish	GO:0072224	metanephric glomerulus development
zebrafish	GO:0072215	regulation of metanephros development
zebrafish	GO:0072210	metanephric nephron development
zebrafish	GO:0072207	metanephric epithelium development
zebrafish	GO:0072205	metanephric collecting duct development
zebrafish	GO:0072203	cell proliferation involved in metanephros development
zebrafish	GO:0072202	cell differentiation involved in metanephros development
zebrafish	GO:0072197	ureter morphogenesis
zebrafish	GO:0072193	ureter smooth muscle cell differentiation
zebrafish	GO:0072191	ureter smooth muscle development
zebrafish	GO:0072189	ureter development
zebrafish	GO:0072182	regulation of nephron tubule epithelial cell differentiation
zebrafish	GO:0072179	nephric duct formation
zebrafish	GO:0072178	nephric duct morphogenesis
zebrafish	GO:0072177	mesonephric duct development
zebrafish	GO:0072173	metanephric tubule morphogenesis
zebrafish	GO:0072172	mesonephric tubule formation
zebrafish	GO:0072171	mesonephric tubule morphogenesis
zebrafish	GO:0072170	metanephric tubule development
zebrafish	GO:0072164	mesonephric tubule development
zebrafish	GO:0072163	mesonephric epithelium development
zebrafish	GO:0072148	epithelial cell fate commitment
zebrafish	GO:0072132	mesenchyme morphogenesis
zebrafish	GO:0072125	negative regulation of glomerular mesangial cell proliferation
zebrafish	GO:0072124	regulation of glomerular mesangial cell proliferation
zebrafish	GO:0072111	cell proliferation involved in kidney development
zebrafish	GO:0072110	glomerular mesangial cell proliferation
zebrafish	GO:0072109	glomerular mesangium development
zebrafish	GO:0072095	regulation of branch elongation involved in ureteric bud branching
zebrafish	GO:0072091	regulation of stem cell proliferation
zebrafish	GO:0072089	stem cell proliferation
zebrafish	GO:0072088	nephron epithelium morphogenesis
zebrafish	GO:0072087	renal vesicle development
zebrafish	GO:0072079	nephron tubule formation
zebrafish	GO:0072078	nephron tubule morphogenesis
zebrafish	GO:0072077	renal vesicle morphogenesis
zebrafish	GO:0072075	metanephric mesenchyme development
zebrafish	GO:0072074	kidney mesenchyme development
zebrafish	GO:0072070	loop of henle development
zebrafish	GO:0072050	s shaped body morphogenesis
zebrafish	GO:0072049	comma shaped body morphogenesis
zebrafish	GO:0072048	renal system pattern specification
zebrafish	GO:0072044	collecting duct development
zebrafish	GO:0072040	negative regulation of mesenchymal stem cell apoptosis involved in nephron morphogenesis
zebrafish	GO:0072039	regulation of mesenchymal stem cell apoptosis involved in nephron morphogenesis
zebrafish	GO:0072038	mesenchymal stem cell maintenance involved in nephron morphogenesis
zebrafish	GO:0072028	nephron morphogenesis
zebrafish	GO:0072012	glomerulus vasculature development
zebrafish	GO:0071982	maintenance of diapause
zebrafish	GO:0071981	exit from diapause
zebrafish	GO:0071908	determination of intestine left right asymmetry
zebrafish	GO:0071897	dna biosynthetic process
zebrafish	GO:0071887	leukocyte apoptosis
zebrafish	GO:0071827	plasma lipoprotein particle organization
zebrafish	GO:0071825	protein lipid complex subunit organization
zebrafish	GO:0071824	protein dna complex subunit organization
zebrafish	GO:0071806	protein transmembrane transport
zebrafish	GO:0071779	g1 s transition checkpoint
zebrafish	GO:0071774	response to fibroblast growth factor stimulus
zebrafish	GO:0071715	icosanoid transport
zebrafish	GO:0071706	tumor necrosis factor superfamily cytokine production
zebrafish	GO:0071701	regulation of mapk export from nucleus
zebrafish	GO:0071636	positive regulation of transforming growth factor beta production
zebrafish	GO:0071634	regulation of transforming growth factor beta production
zebrafish	GO:0071604	transforming growth factor beta production
zebrafish	GO:0071560	cellular response to transforming growth factor beta stimulus
zebrafish	GO:0071559	response to transforming growth factor beta stimulus
zebrafish	GO:0071554	cell wall organization or biogenesis
zebrafish	GO:0071548	response to dexamethasone stimulus
zebrafish	GO:0071514	genetic imprinting
zebrafish	GO:0071481	cellular response to x ray
zebrafish	GO:0071480	cellular response to gamma radiation
zebrafish	GO:0071479	cellular response to ionizing radiation
zebrafish	GO:0071470	cellular response to osmotic stress
zebrafish	GO:0071456	cellular response to hypoxia
zebrafish	GO:0071453	cellular response to oxygen levels
zebrafish	GO:0071451	cellular response to superoxide
zebrafish	GO:0071450	cellular response to oxygen radical
zebrafish	GO:0071445	cellular response to protein stimulus
zebrafish	GO:0071444	cellular response to pheromone
zebrafish	GO:0071428	rrna containing ribonucleoprotein complex export from nucleus
zebrafish	GO:0071426	ribonucleoprotein complex export from nucleus
zebrafish	GO:0071425	hemopoietic stem cell proliferation
zebrafish	GO:0071418	cellular response to amine stimulus
zebrafish	GO:0071417	cellular response to organic nitrogen
zebrafish	GO:0071407	cellular response to organic cyclic compound
zebrafish	GO:0071398	cellular response to fatty acid
zebrafish	GO:0071397	cellular response to cholesterol
zebrafish	GO:0071396	cellular response to lipid
zebrafish	GO:0071391	cellular response to estrogen stimulus
zebrafish	GO:0071378	cellular response to growth hormone stimulus
zebrafish	GO:0071375	cellular response to peptide hormone stimulus
zebrafish	GO:0071372	cellular response to follicle stimulating hormone stimulus
zebrafish	GO:0071371	cellular response to gonadotropin stimulus
zebrafish	GO:0071363	cellular response to growth factor stimulus
zebrafish	GO:0071356	cellular response to tumor necrosis factor
zebrafish	GO:0071354	cellular response to interleukin 6
zebrafish	GO:0071347	cellular response to interleukin 1
zebrafish	GO:0071346	cellular response to interferon gamma
zebrafish	GO:0071345	cellular response to cytokine stimulus
zebrafish	GO:0071333	cellular response to glucose stimulus
zebrafish	GO:0071331	cellular response to hexose stimulus
zebrafish	GO:0071326	cellular response to monosaccharide stimulus
zebrafish	GO:0071322	cellular response to carbohydrate stimulus
zebrafish	GO:0071320	cellular response to camp
zebrafish	GO:0071305	cellular response to vitamin d
zebrafish	GO:0071300	cellular response to retinoic acid
zebrafish	GO:0071299	cellular response to vitamin a
zebrafish	GO:0071295	cellular response to vitamin
zebrafish	GO:0071285	cellular response to lithium ion
zebrafish	GO:0071277	cellular response to calcium ion
zebrafish	GO:0071276	cellular response to cadmium ion
zebrafish	GO:0071260	cellular response to mechanical stimulus
zebrafish	GO:0071257	cellular response to electrical stimulus
zebrafish	GO:0071248	cellular response to metal ion
zebrafish	GO:0071243	cellular response to arsenic containing substance
zebrafish	GO:0071241	cellular response to inorganic substance
zebrafish	GO:0071236	cellular response to antibiotic
zebrafish	GO:0071230	cellular response to amino acid stimulus
zebrafish	GO:0071229	cellular response to acid
zebrafish	GO:0071222	cellular response to lipopolysaccharide
zebrafish	GO:0071219	cellular response to molecule of bacterial origin
zebrafish	GO:0071216	cellular response to biotic stimulus
zebrafish	GO:0071174	mitotic cell cycle spindle checkpoint
zebrafish	GO:0071173	spindle assembly checkpoint
zebrafish	GO:0071166	ribonucleoprotein complex localization
zebrafish	GO:0071158	positive regulation of cell cycle arrest
zebrafish	GO:0071103	dna conformation change
zebrafish	GO:0071071	regulation of phospholipid biosynthetic process
zebrafish	GO:0070989	oxidative demethylation
zebrafish	GO:0070983	dendrite guidance
zebrafish	GO:0070979	protein k11 linked ubiquitination
zebrafish	GO:0070972	protein localization in endoplasmic reticulum
zebrafish	GO:0070897	dna dependent transcriptional preinitiation complex assembly
zebrafish	GO:0070882	cellular cell wall organization or biogenesis
zebrafish	GO:0070875	positive regulation of glycogen metabolic process
zebrafish	GO:0070873	regulation of glycogen metabolic process
zebrafish	GO:0070848	response to growth factor stimulus
zebrafish	GO:0070830	tight junction assembly
zebrafish	GO:0070828	heterochromatin organization
zebrafish	GO:0070783	growth of unicellular organism as a thread of attached cells
zebrafish	GO:0070741	response to interleukin 6
zebrafish	GO:0070723	response to cholesterol
zebrafish	GO:0070682	proteasome regulatory particle assembly
zebrafish	GO:0070670	response to interleukin 4
zebrafish	GO:0070665	positive regulation of leukocyte proliferation
zebrafish	GO:0070664	negative regulation of leukocyte proliferation
zebrafish	GO:0070663	regulation of leukocyte proliferation
zebrafish	GO:0070661	leukocyte proliferation
zebrafish	GO:0070646	protein modification by small protein removal
zebrafish	GO:0070613	regulation of protein processing
zebrafish	GO:0070585	protein localization in mitochondrion
zebrafish	GO:0070584	mitochondrion morphogenesis
zebrafish	GO:0070555	response to interleukin 1
zebrafish	GO:0070542	response to fatty acid
zebrafish	GO:0070528	protein kinase c signaling cascade
zebrafish	GO:0070431	nucleotide binding oligomerization domain containing 2 signaling pathway
zebrafish	GO:0070423	nucleotide binding oligomerization domain containing signaling pathway
zebrafish	GO:0070389	chaperone cofactor dependent protein refolding
zebrafish	GO:0070374	positive regulation of erk1 and erk2 cascade
zebrafish	GO:0070373	negative regulation of erk1 and erk2 cascade
zebrafish	GO:0070372	regulation of erk1 and erk2 cascade
zebrafish	GO:0070371	erk1 and erk2 cascade
zebrafish	GO:0070328	triglyceride homeostasis
zebrafish	GO:0070309	lens fiber cell morphogenesis
zebrafish	GO:0070307	lens fiber cell development
zebrafish	GO:0070301	cellular response to hydrogen peroxide
zebrafish	GO:0070295	renal water absorption
zebrafish	GO:0070293	renal absorption
zebrafish	GO:0070252	actin mediated cell contraction
zebrafish	GO:0070243	regulation of thymocyte apoptosis
zebrafish	GO:0070242	thymocyte apoptosis
zebrafish	GO:0070232	regulation of t cell apoptosis
zebrafish	GO:0070231	t cell apoptosis
zebrafish	GO:0070230	positive regulation of lymphocyte apoptosis
zebrafish	GO:0070229	negative regulation of lymphocyte apoptosis
zebrafish	GO:0070228	regulation of lymphocyte apoptosis
zebrafish	GO:0070227	lymphocyte apoptosis
zebrafish	GO:0070208	protein heterotrimerization
zebrafish	GO:0070206	protein trimerization
zebrafish	GO:0070201	regulation of establishment of protein localization
zebrafish	GO:0070193	synaptonemal complex organization
zebrafish	GO:0070169	positive regulation of biomineral tissue development
zebrafish	GO:0070167	regulation of biomineral tissue development
zebrafish	GO:0070120	ciliary neurotrophic factor mediated signaling pathway
zebrafish	GO:0070098	chemokine mediated signaling pathway
zebrafish	GO:0065004	protein dna complex assembly
zebrafish	GO:0065002	intracellular protein transmembrane transport
zebrafish	GO:0061383	trabecula morphogenesis
zebrafish	GO:0061333	renal tubule morphogenesis
zebrafish	GO:0061316	canonical wnt receptor signaling pathway involved in heart development
zebrafish	GO:0061205	paramesonephric duct development
zebrafish	GO:0061199	striated muscle contraction involved in embryonic body morphogenesis
zebrafish	GO:0061178	regulation of insulin secretion involved in cellular response to glucose stimulus
zebrafish	GO:0061136	regulation of proteasomal protein catabolic process
zebrafish	GO:0061099	negative regulation of protein tyrosine kinase activity
zebrafish	GO:0061098	positive regulation of protein tyrosine kinase activity
zebrafish	GO:0061097	regulation of protein tyrosine kinase activity
zebrafish	GO:0061096	negative regulation of turning behavior involved in mating
zebrafish	GO:0061094	regulation of turning behavior involved in mating
zebrafish	GO:0061082	myeloid leukocyte cytokine production
zebrafish	GO:0061081	positive regulation of myeloid leukocyte cytokine production involved in immune response
zebrafish	GO:0061077	chaperone mediated protein folding
zebrafish	GO:0061046	regulation of branching involved in lung morphogenesis
zebrafish	GO:0061037	negative regulation of cartilage development
zebrafish	GO:0061036	positive regulation of cartilage development
zebrafish	GO:0061035	regulation of cartilage development
zebrafish	GO:0061013	regulation of mrna catabolic process
zebrafish	GO:0061004	pattern specification involved in kidney development
zebrafish	GO:0060998	regulation of dendritic spine development
zebrafish	GO:0060996	dendritic spine development
zebrafish	GO:0060992	response to fungicide
zebrafish	GO:0060975	cardioblast migration to the midline involved in heart field formation
zebrafish	GO:0060974	cell migration involved in heart formation
zebrafish	GO:0060914	heart formation
zebrafish	GO:0060913	cardiac cell fate determination
zebrafish	GO:0060912	cardiac cell fate specification
zebrafish	GO:0060911	cardiac cell fate commitment
zebrafish	GO:0060907	positive regulation of macrophage cytokine production
zebrafish	GO:0060857	establishment of glial blood brain barrier
zebrafish	GO:0060856	establishment of blood brain barrier
zebrafish	GO:0060853	notch signaling pathway involved in arterial endothelial cell fate commitment
zebrafish	GO:0060850	regulation of transcription involved in cell fate commitment
zebrafish	GO:0060846	blood vessel endothelial cell fate commitment
zebrafish	GO:0060844	arterial endothelial cell fate commitment
zebrafish	GO:0060842	arterial endothelial cell differentiation
zebrafish	GO:0060839	endothelial cell fate commitment
zebrafish	GO:0060837	blood vessel endothelial cell differentiation
zebrafish	GO:0060768	regulation of epithelial cell proliferation involved in prostate gland development
zebrafish	GO:0060767	epithelial cell proliferation involved in prostate gland development
zebrafish	GO:0060766	negative regulation of androgen receptor signaling pathway
zebrafish	GO:0060765	regulation of androgen receptor signaling pathway
zebrafish	GO:0060761	negative regulation of response to cytokine stimulus
zebrafish	GO:0060759	regulation of response to cytokine stimulus
zebrafish	GO:0060742	epithelial cell differentiation involved in prostate gland development
zebrafish	GO:0060740	prostate gland epithelium morphogenesis
zebrafish	GO:0060737	prostate gland morphogenetic growth
zebrafish	GO:0060736	prostate gland growth
zebrafish	GO:0060693	regulation of branching involved in salivary gland morphogenesis
zebrafish	GO:0060688	regulation of morphogenesis of a branching structure
zebrafish	GO:0060687	regulation of branching involved in prostate gland morphogenesis
zebrafish	GO:0060685	regulation of prostatic bud formation
zebrafish	GO:0060684	epithelial mesenchymal cell signaling
zebrafish	GO:0060681	branch elongation involved in ureteric bud branching
zebrafish	GO:0060677	ureteric bud elongation
zebrafish	GO:0060676	ureteric bud formation
zebrafish	GO:0060675	ureteric bud morphogenesis
zebrafish	GO:0060666	dichotomous subdivision of terminal units involved in salivary gland branching
zebrafish	GO:0060664	epithelial cell proliferation involved in salivary gland morphogenesis
zebrafish	GO:0060638	mesenchymal epithelial cell signaling
zebrafish	GO:0060612	adipose tissue development
zebrafish	GO:0060606	tube closure
zebrafish	GO:0060602	branch elongation of an epithelium
zebrafish	GO:0060601	lateral sprouting from an epithelium
zebrafish	GO:0060600	dichotomous subdivision of an epithelial terminal unit
zebrafish	GO:0060581	cell fate commitment involved in pattern specification
zebrafish	GO:0060573	cell fate specification involved in pattern specification
zebrafish	GO:0060572	morphogenesis of an epithelial bud
zebrafish	GO:0060571	morphogenesis of an epithelial fold
zebrafish	GO:0060561	apoptosis involved in morphogenesis
zebrafish	GO:0060527	prostate epithelial cord arborization involved in prostate glandular acinus morphogenesis
zebrafish	GO:0060526	prostate glandular acinus morphogenesis
zebrafish	GO:0060525	prostate glandular acinus development
zebrafish	GO:0060513	prostatic bud formation
zebrafish	GO:0060512	prostate gland morphogenesis
zebrafish	GO:0060491	regulation of cell projection assembly
zebrafish	GO:0060487	lung epithelial cell differentiation
zebrafish	GO:0060484	lung associated mesenchyme development
zebrafish	GO:0060479	lung cell differentiation
zebrafish	GO:0060478	acrosomal vesicle exocytosis
zebrafish	GO:0060463	lung lobe morphogenesis
zebrafish	GO:0060462	lung lobe development
zebrafish	GO:0060445	branching involved in salivary gland morphogenesis
zebrafish	GO:0060442	branching involved in prostate gland morphogenesis
zebrafish	GO:0060441	epithelial tube branching involved in lung morphogenesis
zebrafish	GO:0060439	trachea morphogenesis
zebrafish	GO:0060438	trachea development
zebrafish	GO:0060431	primary lung bud formation
zebrafish	GO:0060428	lung epithelium development
zebrafish	GO:0060425	lung morphogenesis
zebrafish	GO:0060420	regulation of heart growth
zebrafish	GO:0060416	response to growth hormone stimulus
zebrafish	GO:0060412	ventricular septum morphogenesis
zebrafish	GO:0060411	cardiac septum morphogenesis
zebrafish	GO:0060396	growth hormone receptor signaling pathway
zebrafish	GO:0060395	smad protein signal transduction
zebrafish	GO:0060393	regulation of pathway restricted smad protein phosphorylation
zebrafish	GO:0060389	pathway restricted smad protein phosphorylation
zebrafish	GO:0060363	cranial suture morphogenesis
zebrafish	GO:0060346	bone trabecula formation
zebrafish	GO:0060343	trabecula formation
zebrafish	GO:0060317	cardiac epithelial to mesenchymal transition
zebrafish	GO:0060291	long term synaptic potentiation
zebrafish	GO:0060280	negative regulation of ovulation
zebrafish	GO:0060278	regulation of ovulation
zebrafish	GO:0060261	positive regulation of transcription initiation from rna polymerase ii promoter
zebrafish	GO:0060260	regulation of transcription initiation from rna polymerase ii promoter
zebrafish	GO:0060259	regulation of feeding behavior
zebrafish	GO:0060253	negative regulation of glial cell proliferation
zebrafish	GO:0060236	regulation of mitotic spindle organization
zebrafish	GO:0060231	mesenchymal to epithelial transition
zebrafish	GO:0060211	regulation of nuclear transcribed mrna poly a tail shortening
zebrafish	GO:0060184	cell cycle switching
zebrafish	GO:0060180	female mating behavior
zebrafish	GO:0060179	male mating behavior
zebrafish	GO:0060142	regulation of syncytium formation by plasma membrane fusion
zebrafish	GO:0060134	prepulse inhibition
zebrafish	GO:0060129	thyroid stimulating hormone secreting cell differentiation
zebrafish	GO:0060079	regulation of excitatory postsynaptic membrane potential
zebrafish	GO:0060074	synapse maturation
zebrafish	GO:0060068	vagina development
zebrafish	GO:0060065	uterus development
zebrafish	GO:0060052	neurofilament cytoskeleton organization
zebrafish	GO:0060046	regulation of acrosome reaction
zebrafish	GO:0060045	positive regulation of cardiac muscle cell proliferation
zebrafish	GO:0060043	regulation of cardiac muscle cell proliferation
zebrafish	GO:0060033	anatomical structure regression
zebrafish	GO:0060029	convergent extension involved in organogenesis
zebrafish	GO:0060021	palate development
zebrafish	GO:0060013	righting reflex
zebrafish	GO:0060011	sertoli cell proliferation
zebrafish	GO:0060008	sertoli cell differentiation
zebrafish	GO:0055117	regulation of cardiac muscle contraction
zebrafish	GO:0055115	entry into diapause
zebrafish	GO:0055093	response to hyperoxia
zebrafish	GO:0055092	sterol homeostasis
zebrafish	GO:0055088	lipid homeostasis
zebrafish	GO:0055070	copper ion homeostasis
zebrafish	GO:0055069	zinc ion homeostasis
zebrafish	GO:0055059	asymmetric neuroblast division
zebrafish	GO:0055057	neuroblast division
zebrafish	GO:0055034	bolwig s organ development
zebrafish	GO:0055024	regulation of cardiac muscle tissue development
zebrafish	GO:0055021	regulation of cardiac muscle tissue growth
zebrafish	GO:0055010	ventricular cardiac muscle tissue morphogenesis
zebrafish	GO:0055009	atrial cardiac muscle tissue morphogenesis
zebrafish	GO:0052472	modulation by host of symbiont transcription
zebrafish	GO:0052312	modulation of transcription in other organism involved in symbiotic interaction
zebrafish	GO:0052200	response to host defenses
zebrafish	GO:0052173	response to defenses of other organism involved in symbiotic interaction
zebrafish	GO:0051983	regulation of chromosome segregation
zebrafish	GO:0051971	positive regulation of transmission of nerve impulse
zebrafish	GO:0051970	negative regulation of transmission of nerve impulse
zebrafish	GO:0051968	positive regulation of synaptic transmission glutamatergic
zebrafish	GO:0051966	regulation of synaptic transmission glutamatergic
zebrafish	GO:0051965	positive regulation of synaptogenesis
zebrafish	GO:0051962	positive regulation of nervous system development
zebrafish	GO:0051954	positive regulation of amine transport
zebrafish	GO:0051953	negative regulation of amine transport
zebrafish	GO:0051952	regulation of amine transport
zebrafish	GO:0051937	catecholamine transport
zebrafish	GO:0051932	synaptic transmission gabaergic
zebrafish	GO:0051931	regulation of sensory perception
zebrafish	GO:0051930	regulation of sensory perception of pain
zebrafish	GO:0051928	positive regulation of calcium ion transport
zebrafish	GO:0051927	negative regulation of calcium ion transport via voltage gated calcium channel activity
zebrafish	GO:0051926	negative regulation of calcium ion transport
zebrafish	GO:0051923	sulfation
zebrafish	GO:0051899	membrane depolarization
zebrafish	GO:0051898	negative regulation of protein kinase b signaling cascade
zebrafish	GO:0051897	positive regulation of protein kinase b signaling cascade
zebrafish	GO:0051893	regulation of focal adhesion assembly
zebrafish	GO:0051890	regulation of cardioblast differentiation
zebrafish	GO:0051881	regulation of mitochondrial membrane potential
zebrafish	GO:0051851	modification by host of symbiont morphology or physiology
zebrafish	GO:0051817	modification of morphology or physiology of other organism involved in symbiotic interaction
zebrafish	GO:0051789	response to protein stimulus
zebrafish	GO:0051788	response to misfolded protein
zebrafish	GO:0051785	positive regulation of nuclear division
zebrafish	GO:0051780	behavioral response to nutrient
zebrafish	GO:0051729	germline cell cycle switching mitotic to meiotic cell cycle
zebrafish	GO:0051728	cell cycle switching mitotic to meiotic cell cycle
zebrafish	GO:0051705	behavioral interaction between organisms
zebrafish	GO:0051702	interaction with symbiont
zebrafish	GO:0051701	interaction with host
zebrafish	GO:0051668	localization within membrane
zebrafish	GO:0051664	nuclear pore localization
zebrafish	GO:0051654	establishment of mitochondrion localization
zebrafish	GO:0051651	maintenance of location in cell
zebrafish	GO:0051646	mitochondrion localization
zebrafish	GO:0051645	golgi localization
zebrafish	GO:0051605	protein maturation by peptide bond cleavage
zebrafish	GO:0051604	protein maturation
zebrafish	GO:0051602	response to electrical stimulus
zebrafish	GO:0051591	response to camp
zebrafish	GO:0051590	positive regulation of neurotransmitter transport
zebrafish	GO:0051588	regulation of neurotransmitter transport
zebrafish	GO:0051580	regulation of neurotransmitter uptake
zebrafish	GO:0051573	negative regulation of histone h3 k9 methylation
zebrafish	GO:0051571	positive regulation of histone h3 k4 methylation
zebrafish	GO:0051570	regulation of histone h3 k9 methylation
zebrafish	GO:0051569	regulation of histone h3 k4 methylation
zebrafish	GO:0051533	positive regulation of nfat protein import into nucleus
zebrafish	GO:0051532	regulation of nfat protein import into nucleus
zebrafish	GO:0051531	nfat protein import into nucleus
zebrafish	GO:0051494	negative regulation of cytoskeleton organization
zebrafish	GO:0051492	regulation of stress fiber assembly
zebrafish	GO:0051491	positive regulation of filopodium assembly
zebrafish	GO:0051489	regulation of filopodium assembly
zebrafish	GO:0051488	activation of anaphase promoting complex activity
zebrafish	GO:0051482	elevation of cytosolic calcium ion concentration involved in g protein signaling coupled to ip3 second messenger
zebrafish	GO:0051481	reduction of cytosolic calcium ion concentration
zebrafish	GO:0051457	maintenance of protein location in nucleus
zebrafish	GO:0051453	regulation of intracellular ph
zebrafish	GO:0051452	intracellular ph reduction
zebrafish	GO:0051450	myoblast proliferation
zebrafish	GO:0051445	regulation of meiotic cell cycle
zebrafish	GO:0051444	negative regulation of ubiquitin protein ligase activity
zebrafish	GO:0051443	positive regulation of ubiquitin protein ligase activity
zebrafish	GO:0051439	regulation of ubiquitin protein ligase activity involved in mitotic cell cycle
zebrafish	GO:0051438	regulation of ubiquitin protein ligase activity
zebrafish	GO:0051436	negative regulation of ubiquitin protein ligase activity involved in mitotic cell cycle
zebrafish	GO:0051414	response to cortisol stimulus
zebrafish	GO:0051412	response to corticosterone stimulus
zebrafish	GO:0051403	stress activated mapk cascade
zebrafish	GO:0051385	response to mineralocorticoid stimulus
zebrafish	GO:0051354	negative regulation of oxidoreductase activity
zebrafish	GO:0051353	positive regulation of oxidoreductase activity
zebrafish	GO:0051352	negative regulation of ligase activity
zebrafish	GO:0051351	positive regulation of ligase activity
zebrafish	GO:0051349	positive regulation of lyase activity
zebrafish	GO:0051341	regulation of oxidoreductase activity
zebrafish	GO:0051340	regulation of ligase activity
zebrafish	GO:0051324	prophase
zebrafish	GO:0051322	anaphase
zebrafish	GO:0051320	s phase
zebrafish	GO:0051318	g1 phase
zebrafish	GO:0051313	attachment of spindle microtubules to chromosome
zebrafish	GO:0051307	meiotic chromosome separation
zebrafish	GO:0051305	chromosome movement towards spindle pole
zebrafish	GO:0051304	chromosome separation
zebrafish	GO:0051299	centrosome separation
zebrafish	GO:0051289	protein homotetramerization
zebrafish	GO:0051281	positive regulation of release of sequestered calcium ion into cytosol
zebrafish	GO:0051279	regulation of release of sequestered calcium ion into cytosol
zebrafish	GO:0051262	protein tetramerization
zebrafish	GO:0051251	positive regulation of lymphocyte activation
zebrafish	GO:0051250	negative regulation of lymphocyte activation
zebrafish	GO:0051249	regulation of lymphocyte activation
zebrafish	GO:0051236	establishment of rna localization
zebrafish	GO:0051231	spindle elongation
zebrafish	GO:0051224	negative regulation of protein transport
zebrafish	GO:0051223	regulation of protein transport
zebrafish	GO:0051222	positive regulation of protein transport
zebrafish	GO:0051220	cytoplasmic sequestering of protein
zebrafish	GO:0051187	cofactor catabolic process
zebrafish	GO:0051181	cofactor transport
zebrafish	GO:0051177	meiotic sister chromatid cohesion
zebrafish	GO:0051168	nuclear export
zebrafish	GO:0051150	regulation of smooth muscle cell differentiation
zebrafish	GO:0051148	negative regulation of muscle cell differentiation
zebrafish	GO:0051145	smooth muscle cell differentiation
zebrafish	GO:0051131	chaperone mediated protein complex assembly
zebrafish	GO:0051126	negative regulation of actin nucleation
zebrafish	GO:0051125	regulation of actin nucleation
zebrafish	GO:0051123	rna polymerase ii transcriptional preinitiation complex assembly
zebrafish	GO:0051101	regulation of dna binding
zebrafish	GO:0051100	negative regulation of binding
zebrafish	GO:0051099	positive regulation of binding
zebrafish	GO:0051098	regulation of binding
zebrafish	GO:0051092	positive regulation of nf kappab transcription factor activity
zebrafish	GO:0051055	negative regulation of lipid biosynthetic process
zebrafish	GO:0051054	positive regulation of dna metabolic process
zebrafish	GO:0051043	regulation of membrane protein ectodomain proteolysis
zebrafish	GO:0051029	rrna transport
zebrafish	GO:0051028	mrna transport
zebrafish	GO:0051014	actin filament severing
zebrafish	GO:0051004	regulation of lipoprotein lipase activity
zebrafish	GO:0050999	regulation of nitric oxide synthase activity
zebrafish	GO:0050996	positive regulation of lipid catabolic process
zebrafish	GO:0050994	regulation of lipid catabolic process
zebrafish	GO:0050932	regulation of pigment cell differentiation
zebrafish	GO:0050929	induction of negative chemotaxis
zebrafish	GO:0050924	positive regulation of negative chemotaxis
zebrafish	GO:0050923	regulation of negative chemotaxis
zebrafish	GO:0050919	negative chemotaxis
zebrafish	GO:0050917	sensory perception of umami taste
zebrafish	GO:0050916	sensory perception of sweet taste
zebrafish	GO:0050913	sensory perception of bitter taste
zebrafish	GO:0050909	sensory perception of taste
zebrafish	GO:0050891	multicellular organismal water homeostasis
zebrafish	GO:0050890	cognition
zebrafish	GO:0050884	neuromuscular process controlling posture
zebrafish	GO:0050880	regulation of blood vessel size
zebrafish	GO:0050873	brown fat cell differentiation
zebrafish	GO:0050872	white fat cell differentiation
zebrafish	GO:0050871	positive regulation of b cell activation
zebrafish	GO:0050870	positive regulation of t cell activation
zebrafish	GO:0050869	negative regulation of b cell activation
zebrafish	GO:0050868	negative regulation of t cell activation
zebrafish	GO:0050867	positive regulation of cell activation
zebrafish	GO:0050866	negative regulation of cell activation
zebrafish	GO:0050864	regulation of b cell activation
zebrafish	GO:0050863	regulation of t cell activation
zebrafish	GO:0050853	b cell receptor signaling pathway
zebrafish	GO:0050852	t cell receptor signaling pathway
zebrafish	GO:0050851	antigen receptor mediated signaling pathway
zebrafish	GO:0050850	positive regulation of calcium mediated signaling
zebrafish	GO:0050848	regulation of calcium mediated signaling
zebrafish	GO:0050832	defense response to fungus
zebrafish	GO:0050820	positive regulation of coagulation
zebrafish	GO:0050810	regulation of steroid biosynthetic process
zebrafish	GO:0050806	positive regulation of synaptic transmission
zebrafish	GO:0050805	negative regulation of synaptic transmission
zebrafish	GO:0050798	activated t cell proliferation
zebrafish	GO:0050796	regulation of insulin secretion
zebrafish	GO:0050792	regulation of viral reproduction
zebrafish	GO:0050777	negative regulation of immune response
zebrafish	GO:0050774	negative regulation of dendrite morphogenesis
zebrafish	GO:0050773	regulation of dendrite development
zebrafish	GO:0050766	positive regulation of phagocytosis
zebrafish	GO:0050765	negative regulation of phagocytosis
zebrafish	GO:0050764	regulation of phagocytosis
zebrafish	GO:0050755	chemokine metabolic process
zebrafish	GO:0050732	negative regulation of peptidyl tyrosine phosphorylation
zebrafish	GO:0050731	positive regulation of peptidyl tyrosine phosphorylation
zebrafish	GO:0050730	regulation of peptidyl tyrosine phosphorylation
zebrafish	GO:0050729	positive regulation of inflammatory response
zebrafish	GO:0050728	negative regulation of inflammatory response
zebrafish	GO:0050718	positive regulation of interleukin 1 beta secretion
zebrafish	GO:0050716	positive regulation of interleukin 1 secretion
zebrafish	GO:0050715	positive regulation of cytokine secretion
zebrafish	GO:0050714	positive regulation of protein secretion
zebrafish	GO:0050709	negative regulation of protein secretion
zebrafish	GO:0050708	regulation of protein secretion
zebrafish	GO:0050707	regulation of cytokine secretion
zebrafish	GO:0050706	regulation of interleukin 1 beta secretion
zebrafish	GO:0050704	regulation of interleukin 1 secretion
zebrafish	GO:0050702	interleukin 1 beta secretion
zebrafish	GO:0050701	interleukin 1 secretion
zebrafish	GO:0050686	negative regulation of mrna processing
zebrafish	GO:0050684	regulation of mrna processing
zebrafish	GO:0050679	positive regulation of epithelial cell proliferation
zebrafish	GO:0050672	negative regulation of lymphocyte proliferation
zebrafish	GO:0050671	positive regulation of lymphocyte proliferation
zebrafish	GO:0050670	regulation of lymphocyte proliferation
zebrafish	GO:0050663	cytokine secretion
zebrafish	GO:0050658	rna transport
zebrafish	GO:0050657	nucleic acid transport
zebrafish	GO:0050482	arachidonic acid secretion
zebrafish	GO:0050433	regulation of catecholamine secretion
zebrafish	GO:0050432	catecholamine secretion
zebrafish	GO:0048873	homeostasis of number of cells within a tissue
zebrafish	GO:0048843	negative regulation of axon extension involved in axon guidance
zebrafish	GO:0048814	regulation of dendrite morphogenesis
zebrafish	GO:0048813	dendrite morphogenesis
zebrafish	GO:0048749	compound eye development
zebrafish	GO:0048745	smooth muscle tissue development
zebrafish	GO:0048742	regulation of skeletal muscle fiber development
zebrafish	GO:0048715	negative regulation of oligodendrocyte differentiation
zebrafish	GO:0048714	positive regulation of oligodendrocyte differentiation
zebrafish	GO:0048713	regulation of oligodendrocyte differentiation
zebrafish	GO:0048712	negative regulation of astrocyte differentiation
zebrafish	GO:0048711	positive regulation of astrocyte differentiation
zebrafish	GO:0048710	regulation of astrocyte differentiation
zebrafish	GO:0048708	astrocyte differentiation
zebrafish	GO:0048682	sprouting of injured axon
zebrafish	GO:0048674	collateral sprouting of injured axon
zebrafish	GO:0048668	collateral sprouting
zebrafish	GO:0048662	negative regulation of smooth muscle cell proliferation
zebrafish	GO:0048661	positive regulation of smooth muscle cell proliferation
zebrafish	GO:0048660	regulation of smooth muscle cell proliferation
zebrafish	GO:0048659	smooth muscle cell proliferation
zebrafish	GO:0048619	embryonic hindgut morphogenesis
zebrafish	GO:0048541	peyer s patch development
zebrafish	GO:0048537	mucosal associated lymphoid tissue development
zebrafish	GO:0048536	spleen development
zebrafish	GO:0048535	lymph node development
zebrafish	GO:0048524	positive regulation of viral reproduction
zebrafish	GO:0048505	regulation of timing of cell differentiation
zebrafish	GO:0048489	synaptic vesicle transport
zebrafish	GO:0048488	synaptic vesicle endocytosis
zebrafish	GO:0048341	paraxial mesoderm formation
zebrafish	GO:0048340	paraxial mesoderm morphogenesis
zebrafish	GO:0048311	mitochondrion distribution
zebrafish	GO:0048308	organelle inheritance
zebrafish	GO:0048286	lung alveolus development
zebrafish	GO:0048278	vesicle docking
zebrafish	GO:0048266	behavioral response to pain
zebrafish	GO:0048265	response to pain
zebrafish	GO:0048260	positive regulation of receptor mediated endocytosis
zebrafish	GO:0048252	lauric acid metabolic process
zebrafish	GO:0048243	norepinephrine secretion
zebrafish	GO:0048210	golgi vesicle fusion to target membrane
zebrafish	GO:0048172	regulation of short term neuronal synaptic plasticity
zebrafish	GO:0048169	regulation of long term neuronal synaptic plasticity
zebrafish	GO:0048168	regulation of neuronal synaptic plasticity
zebrafish	GO:0048167	regulation of synaptic plasticity
zebrafish	GO:0048149	behavioral response to ethanol
zebrafish	GO:0048148	behavioral response to cocaine
zebrafish	GO:0048147	negative regulation of fibroblast proliferation
zebrafish	GO:0048146	positive regulation of fibroblast proliferation
zebrafish	GO:0048145	regulation of fibroblast proliferation
zebrafish	GO:0048144	fibroblast proliferation
zebrafish	GO:0048133	male germ line stem cell division
zebrafish	GO:0048103	somatic stem cell division
zebrafish	GO:0048102	autophagic cell death
zebrafish	GO:0048096	chromatin mediated maintenance of transcription
zebrafish	GO:0048070	regulation of developmental pigmentation
zebrafish	GO:0048041	focal adhesion assembly
zebrafish	GO:0048036	central complex development
zebrafish	GO:0048025	negative regulation of nuclear mrna splicing via spliceosome
zebrafish	GO:0048024	regulation of nuclear mrna splicing via spliceosome
zebrafish	GO:0048017	inositol lipid mediated signaling
zebrafish	GO:0048015	phosphatidylinositol mediated signaling
zebrafish	GO:0048013	ephrin receptor signaling pathway
zebrafish	GO:0048011	nerve growth factor receptor signaling pathway
zebrafish	GO:0048008	platelet derived growth factor receptor signaling pathway
zebrafish	GO:0048002	antigen processing and presentation of peptide antigen
zebrafish	GO:0047497	mitochondrion transport along microtubule
zebrafish	GO:0047496	vesicle transport along microtubule
zebrafish	GO:0047484	regulation of response to osmotic stress
zebrafish	GO:0046958	nonassociative learning
zebrafish	GO:0046928	regulation of neurotransmitter secretion
zebrafish	GO:0046902	regulation of mitochondrial membrane permeability
zebrafish	GO:0046890	regulation of lipid biosynthetic process
zebrafish	GO:0046889	positive regulation of lipid biosynthetic process
zebrafish	GO:0046887	positive regulation of hormone secretion
zebrafish	GO:0046886	positive regulation of hormone biosynthetic process
zebrafish	GO:0046885	regulation of hormone biosynthetic process
zebrafish	GO:0046884	follicle stimulating hormone secretion
zebrafish	GO:0046880	regulation of follicle stimulating hormone secretion
zebrafish	GO:0046854	phosphatidylinositol phosphorylation
zebrafish	GO:0046852	positive regulation of bone remodeling
zebrafish	GO:0046834	lipid phosphorylation
zebrafish	GO:0046825	regulation of protein export from nucleus
zebrafish	GO:0046824	positive regulation of nucleocytoplasmic transport
zebrafish	GO:0046823	negative regulation of nucleocytoplasmic transport
zebrafish	GO:0046822	regulation of nucleocytoplasmic transport
zebrafish	GO:0046782	regulation of viral transcription
zebrafish	GO:0046717	acid secretion
zebrafish	GO:0046701	insecticide catabolic process
zebrafish	GO:0046683	response to organophosphorus
zebrafish	GO:0046680	response to ddt
zebrafish	GO:0046677	response to antibiotic
zebrafish	GO:0046676	negative regulation of insulin secretion
zebrafish	GO:0046662	regulation of oviposition
zebrafish	GO:0046661	male sex differentiation
zebrafish	GO:0046651	lymphocyte proliferation
zebrafish	GO:0046645	positive regulation of gamma delta t cell activation
zebrafish	GO:0046643	regulation of gamma delta t cell activation
zebrafish	GO:0046639	negative regulation of alpha beta t cell differentiation
zebrafish	GO:0046638	positive regulation of alpha beta t cell differentiation
zebrafish	GO:0046637	regulation of alpha beta t cell differentiation
zebrafish	GO:0046636	negative regulation of alpha beta t cell activation
zebrafish	GO:0046635	positive regulation of alpha beta t cell activation
zebrafish	GO:0046634	regulation of alpha beta t cell activation
zebrafish	GO:0046632	alpha beta t cell differentiation
zebrafish	GO:0046631	alpha beta t cell activation
zebrafish	GO:0046629	gamma delta t cell activation
zebrafish	GO:0046627	negative regulation of insulin receptor signaling pathway
zebrafish	GO:0046626	regulation of insulin receptor signaling pathway
zebrafish	GO:0046622	positive regulation of organ growth
zebrafish	GO:0046621	negative regulation of organ growth
zebrafish	GO:0046605	regulation of centrosome cycle
zebrafish	GO:0046546	development of primary male sexual characteristics
zebrafish	GO:0046534	positive regulation of photoreceptor cell differentiation
zebrafish	GO:0046504	glycerol ether biosynthetic process
zebrafish	GO:0046503	glycerolipid catabolic process
zebrafish	GO:0046496	nicotinamide nucleotide metabolic process
zebrafish	GO:0046474	glycerophospholipid biosynthetic process
zebrafish	GO:0046470	phosphatidylcholine metabolic process
zebrafish	GO:0046463	acylglycerol biosynthetic process
zebrafish	GO:0046460	neutral lipid biosynthetic process
zebrafish	GO:0046457	prostanoid biosynthetic process
zebrafish	GO:0046456	icosanoid biosynthetic process
zebrafish	GO:0046434	organophosphate catabolic process
zebrafish	GO:0046426	negative regulation of jak stat cascade
zebrafish	GO:0046415	urate metabolic process
zebrafish	GO:0046395	carboxylic acid catabolic process
zebrafish	GO:0046365	monosaccharide catabolic process
zebrafish	GO:0046364	monosaccharide biosynthetic process
zebrafish	GO:0046356	acetyl coa catabolic process
zebrafish	GO:0046320	regulation of fatty acid oxidation
zebrafish	GO:0046209	nitric oxide metabolic process
zebrafish	GO:0046164	alcohol catabolic process
zebrafish	GO:0046131	pyrimidine ribonucleoside metabolic process
zebrafish	GO:0046129	purine ribonucleoside biosynthetic process
zebrafish	GO:0046068	cgmp metabolic process
zebrafish	GO:0046033	amp metabolic process
zebrafish	GO:0046020	negative regulation of transcription from rna polymerase ii promoter by pheromones
zebrafish	GO:0046019	regulation of transcription from rna polymerase ii promoter by pheromones
zebrafish	GO:0046011	regulation of oskar mrna translation
zebrafish	GO:0046006	regulation of activated t cell proliferation
zebrafish	GO:0045996	negative regulation of transcription by pheromones
zebrafish	GO:0045989	positive regulation of striated muscle contraction
zebrafish	GO:0045987	positive regulation of smooth muscle contraction
zebrafish	GO:0045986	negative regulation of smooth muscle contraction
zebrafish	GO:0045980	negative regulation of nucleotide metabolic process
zebrafish	GO:0045948	positive regulation of translational initiation
zebrafish	GO:0045947	negative regulation of translational initiation
zebrafish	GO:0045943	positive regulation of transcription from rna polymerase i promoter
zebrafish	GO:0045940	positive regulation of steroid metabolic process
zebrafish	GO:0045939	negative regulation of steroid metabolic process
zebrafish	GO:0045937	positive regulation of phosphate metabolic process
zebrafish	GO:0045933	positive regulation of muscle contraction
zebrafish	GO:0045931	positive regulation of mitotic cell cycle
zebrafish	GO:0045924	regulation of female receptivity
zebrafish	GO:0045923	positive regulation of fatty acid metabolic process
zebrafish	GO:0045913	positive regulation of carbohydrate metabolic process
zebrafish	GO:0045912	negative regulation of carbohydrate metabolic process
zebrafish	GO:0045911	positive regulation of dna recombination
zebrafish	GO:0045910	negative regulation of dna recombination
zebrafish	GO:0045909	positive regulation of vasodilation
zebrafish	GO:0045907	positive regulation of vasoconstriction
zebrafish	GO:0045899	positive regulation of rna polymerase ii transcriptional preinitiation complex assembly
zebrafish	GO:0045898	regulation of rna polymerase ii transcriptional preinitiation complex assembly
zebrafish	GO:0045887	positive regulation of synaptic growth at neuromuscular junction
zebrafish	GO:0045886	negative regulation of synaptic growth at neuromuscular junction
zebrafish	GO:0045885	positive regulation of survival gene product expression
zebrafish	GO:0045884	regulation of survival gene product expression
zebrafish	GO:0045880	positive regulation of smoothened signaling pathway
zebrafish	GO:0045862	positive regulation of proteolysis
zebrafish	GO:0045861	negative regulation of proteolysis
zebrafish	GO:0045851	ph reduction
zebrafish	GO:0045841	negative regulation of mitotic metaphase anaphase transition
zebrafish	GO:0045840	positive regulation of mitosis
zebrafish	GO:0045834	positive regulation of lipid metabolic process
zebrafish	GO:0045833	negative regulation of lipid metabolic process
zebrafish	GO:0045830	positive regulation of isotype switching
zebrafish	GO:0045815	positive regulation of gene expression epigenetic
zebrafish	GO:0045814	negative regulation of gene expression epigenetic
zebrafish	GO:0045807	positive regulation of endocytosis
zebrafish	GO:0045806	negative regulation of endocytosis
zebrafish	GO:0045804	negative regulation of eclosion
zebrafish	GO:0045780	positive regulation of bone resorption
zebrafish	GO:0045778	positive regulation of ossification
zebrafish	GO:0045777	positive regulation of blood pressure
zebrafish	GO:0045776	negative regulation of blood pressure
zebrafish	GO:0045768	positive regulation of anti apoptosis
zebrafish	GO:0045767	regulation of anti apoptosis
zebrafish	GO:0045762	positive regulation of adenylate cyclase activity
zebrafish	GO:0045750	positive regulation of s phase of mitotic cell cycle
zebrafish	GO:0045749	negative regulation of s phase of mitotic cell cycle
zebrafish	GO:0045745	positive regulation of g protein coupled receptor protein signaling pathway
zebrafish	GO:0045744	negative regulation of g protein coupled receptor protein signaling pathway
zebrafish	GO:0045742	positive regulation of epidermal growth factor receptor signaling pathway
zebrafish	GO:0045740	positive regulation of dna replication
zebrafish	GO:0045739	positive regulation of dna repair
zebrafish	GO:0045736	negative regulation of cyclin dependent protein kinase activity
zebrafish	GO:0045732	positive regulation of protein catabolic process
zebrafish	GO:0045725	positive regulation of glycogen biosynthetic process
zebrafish	GO:0045723	positive regulation of fatty acid biosynthetic process
zebrafish	GO:0045722	positive regulation of gluconeogenesis
zebrafish	GO:0045687	positive regulation of glial cell differentiation
zebrafish	GO:0045686	negative regulation of glial cell differentiation
zebrafish	GO:0045684	positive regulation of epidermis development
zebrafish	GO:0045671	negative regulation of osteoclast differentiation
zebrafish	GO:0045670	regulation of osteoclast differentiation
zebrafish	GO:0045669	positive regulation of osteoblast differentiation
zebrafish	GO:0045668	negative regulation of osteoblast differentiation
zebrafish	GO:0045667	regulation of osteoblast differentiation
zebrafish	GO:0045665	negative regulation of neuron differentiation
zebrafish	GO:0045662	negative regulation of myoblast differentiation
zebrafish	GO:0045661	regulation of myoblast differentiation
zebrafish	GO:0045652	regulation of megakaryocyte differentiation
zebrafish	GO:0045648	positive regulation of erythrocyte differentiation
zebrafish	GO:0045634	regulation of melanocyte differentiation
zebrafish	GO:0045631	regulation of mechanoreceptor differentiation
zebrafish	GO:0045622	regulation of t helper cell differentiation
zebrafish	GO:0045621	positive regulation of lymphocyte differentiation
zebrafish	GO:0045620	negative regulation of lymphocyte differentiation
zebrafish	GO:0045619	regulation of lymphocyte differentiation
zebrafish	GO:0045616	regulation of keratinocyte differentiation
zebrafish	GO:0045607	regulation of auditory receptor cell differentiation
zebrafish	GO:0045604	regulation of epidermal cell differentiation
zebrafish	GO:0045600	positive regulation of fat cell differentiation
zebrafish	GO:0045599	negative regulation of fat cell differentiation
zebrafish	GO:0045598	regulation of fat cell differentiation
zebrafish	GO:0045588	positive regulation of gamma delta t cell differentiation
zebrafish	GO:0045586	regulation of gamma delta t cell differentiation
zebrafish	GO:0045582	positive regulation of t cell differentiation
zebrafish	GO:0045581	negative regulation of t cell differentiation
zebrafish	GO:0045580	regulation of t cell differentiation
zebrafish	GO:0045579	positive regulation of b cell differentiation
zebrafish	GO:0045578	negative regulation of b cell differentiation
zebrafish	GO:0045577	regulation of b cell differentiation
zebrafish	GO:0045576	mast cell activation
zebrafish	GO:0045540	regulation of cholesterol biosynthetic process
zebrafish	GO:0045478	fusome organization
zebrafish	GO:0045476	nurse cell apoptosis
zebrafish	GO:0045475	locomotor rhythm
zebrafish	GO:0045454	cell redox homeostasis
zebrafish	GO:0045453	bone resorption
zebrafish	GO:0045445	myoblast differentiation
zebrafish	GO:0045444	fat cell differentiation
zebrafish	GO:0045429	positive regulation of nitric oxide biosynthetic process
zebrafish	GO:0045428	regulation of nitric oxide biosynthetic process
zebrafish	GO:0045408	regulation of interleukin 6 biosynthetic process
zebrafish	GO:0045213	neurotransmitter receptor metabolic process
zebrafish	GO:0045204	mapk export from nucleus
zebrafish	GO:0045200	establishment of neuroblast polarity
zebrafish	GO:0045196	establishment or maintenance of neuroblast polarity
zebrafish	GO:0045191	regulation of isotype switching
zebrafish	GO:0045190	isotype switching
zebrafish	GO:0045185	maintenance of protein location
zebrafish	GO:0045175	basal protein localization
zebrafish	GO:0045167	asymmetric protein localization involved in cell fate determination
zebrafish	GO:0045144	meiotic sister chromatid segregation
zebrafish	GO:0045136	development of secondary sexual characteristics
zebrafish	GO:0045124	regulation of bone resorption
zebrafish	GO:0045116	protein neddylation
zebrafish	GO:0045109	intermediate filament organization
zebrafish	GO:0045104	intermediate filament cytoskeleton organization
zebrafish	GO:0045103	intermediate filament based process
zebrafish	GO:0045086	positive regulation of interleukin 2 biosynthetic process
zebrafish	GO:0045084	positive regulation of interleukin 12 biosynthetic process
zebrafish	GO:0045080	positive regulation of chemokine biosynthetic process
zebrafish	GO:0045076	regulation of interleukin 2 biosynthetic process
zebrafish	GO:0045075	regulation of interleukin 12 biosynthetic process
zebrafish	GO:0045073	regulation of chemokine biosynthetic process
zebrafish	GO:0045070	positive regulation of viral genome replication
zebrafish	GO:0045069	regulation of viral genome replication
zebrafish	GO:0045061	thymic t cell selection
zebrafish	GO:0045060	negative thymic t cell selection
zebrafish	GO:0045058	t cell selection
zebrafish	GO:0045055	regulated secretory pathway
zebrafish	GO:0045047	protein targeting to er
zebrafish	GO:0045040	protein import into mitochondrial outer membrane
zebrafish	GO:0045026	plasma membrane fusion
zebrafish	GO:0045017	glycerolipid biosynthetic process
zebrafish	GO:0045010	actin nucleation
zebrafish	GO:0045005	maintenance of fidelity involved in dna dependent dna replication
zebrafish	GO:0044419	interspecies interaction between organisms
zebrafish	GO:0044403	symbiosis encompassing mutualism through parasitism
zebrafish	GO:0044344	cellular response to fibroblast growth factor stimulus
zebrafish	GO:0044342	type b pancreatic cell proliferation
zebrafish	GO:0044335	canonical wnt receptor signaling pathway involved in neural crest cell differentiation
zebrafish	GO:0044319	wound healing spreading of cells
zebrafish	GO:0044275	cellular carbohydrate catabolic process
zebrafish	GO:0044264	cellular polysaccharide metabolic process
zebrafish	GO:0044253	positive regulation of multicellular organismal metabolic process
zebrafish	GO:0044247	cellular polysaccharide catabolic process
zebrafish	GO:0044242	cellular lipid catabolic process
zebrafish	GO:0044182	filamentous growth of a population of unicellular organisms
zebrafish	GO:0044146	negative regulation of growth of symbiont involved in interaction with host
zebrafish	GO:0044144	modulation of growth of symbiont involved in interaction with host
zebrafish	GO:0044130	negative regulation of growth of symbiont in host
zebrafish	GO:0044126	regulation of growth of symbiont in host
zebrafish	GO:0044117	growth of symbiont in host
zebrafish	GO:0044116	growth of symbiont involved in interaction with host
zebrafish	GO:0044110	growth involved in symbiotic interaction
zebrafish	GO:0044089	positive regulation of cellular component biogenesis
zebrafish	GO:0044088	regulation of vacuole organization
zebrafish	GO:0044070	regulation of anion transport
zebrafish	GO:0044065	regulation of respiratory system process
zebrafish	GO:0044062	regulation of excretion
zebrafish	GO:0044058	regulation of digestive system process
zebrafish	GO:0044042	glucan metabolic process
zebrafish	GO:0044026	dna hypermethylation
zebrafish	GO:0044003	modification by symbiont of host morphology or physiology
zebrafish	GO:0043968	histone h2a acetylation
zebrafish	GO:0043967	histone h4 acetylation
zebrafish	GO:0043966	histone h3 acetylation
zebrafish	GO:0043934	sporulation
zebrafish	GO:0043922	negative regulation by host of viral transcription
zebrafish	GO:0043921	modulation by host of viral transcription
zebrafish	GO:0043903	regulation of symbiosis encompassing mutualism through parasitism
zebrafish	GO:0043901	negative regulation of multi organism process
zebrafish	GO:0043666	regulation of phosphoprotein phosphatase activity
zebrafish	GO:0043652	engulfment of apoptotic cell
zebrafish	GO:0043651	linoleic acid metabolic process
zebrafish	GO:0043648	dicarboxylic acid metabolic process
zebrafish	GO:0043647	inositol phosphate metabolic process
zebrafish	GO:0043631	rna polyadenylation
zebrafish	GO:0043620	regulation of dna dependent transcription in response to stress
zebrafish	GO:0043618	regulation of transcription from rna polymerase ii promoter in response to stress
zebrafish	GO:0043616	keratinocyte proliferation
zebrafish	GO:0043603	cellular amide metabolic process
zebrafish	GO:0043586	tongue development
zebrafish	GO:0043576	regulation of respiratory gaseous exchange
zebrafish	GO:0043568	positive regulation of insulin like growth factor receptor signaling pathway
zebrafish	GO:0043558	regulation of translational initiation in response to stress
zebrafish	GO:0043555	regulation of translation in response to stress
zebrafish	GO:0043552	positive regulation of phosphatidylinositol 3 kinase activity
zebrafish	GO:0043551	regulation of phosphatidylinositol 3 kinase activity
zebrafish	GO:0043550	regulation of lipid kinase activity
zebrafish	GO:0043525	positive regulation of neuron apoptosis
zebrafish	GO:0043518	negative regulation of dna damage response signal transduction by p53 class mediator
zebrafish	GO:0043516	regulation of dna damage response signal transduction by p53 class mediator
zebrafish	GO:0043502	regulation of muscle adaptation
zebrafish	GO:0043500	muscle adaptation
zebrafish	GO:0043497	regulation of protein heterodimerization activity
zebrafish	GO:0043496	regulation of protein homodimerization activity
zebrafish	GO:0043486	histone exchange
zebrafish	GO:0043471	regulation of cellular carbohydrate catabolic process
zebrafish	GO:0043470	regulation of carbohydrate catabolic process
zebrafish	GO:0043467	regulation of generation of precursor metabolites and energy
zebrafish	GO:0043462	regulation of atpase activity
zebrafish	GO:0043403	skeletal muscle tissue regeneration
zebrafish	GO:0043393	regulation of protein binding
zebrafish	GO:0043392	negative regulation of dna binding
zebrafish	GO:0043388	positive regulation of dna binding
zebrafish	GO:0043383	negative t cell selection
zebrafish	GO:0043372	positive regulation of cd4 positive alpha beta t cell differentiation
zebrafish	GO:0043370	regulation of cd4 positive alpha beta t cell differentiation
zebrafish	GO:0043368	positive t cell selection
zebrafish	GO:0043367	cd4 positive alpha beta t cell differentiation
zebrafish	GO:0043353	enucleate erythrocyte differentiation
zebrafish	GO:0043297	apical junction assembly
zebrafish	GO:0043278	response to morphine
zebrafish	GO:0043277	apoptotic cell clearance
zebrafish	GO:0043271	negative regulation of ion transport
zebrafish	GO:0043270	positive regulation of ion transport
zebrafish	GO:0043266	regulation of potassium ion transport
zebrafish	GO:0043255	regulation of carbohydrate biosynthetic process
zebrafish	GO:0043248	proteasome assembly
zebrafish	GO:0043242	negative regulation of protein complex disassembly
zebrafish	GO:0043148	mitotic spindle stabilization
zebrafish	GO:0043146	spindle stabilization
zebrafish	GO:0043114	regulation of vascular permeability
zebrafish	GO:0043094	cellular metabolic compound salvage
zebrafish	GO:0043084	penile erection
zebrafish	GO:0043064	flagellum organization
zebrafish	GO:0043058	regulation of backward locomotion
zebrafish	GO:0043057	backward locomotion
zebrafish	GO:0043056	forward locomotion
zebrafish	GO:0043055	maintenance of dauer
zebrafish	GO:0043054	dauer exit
zebrafish	GO:0043053	dauer entry
zebrafish	GO:0043052	thermotaxis
zebrafish	GO:0043051	regulation of pharyngeal pumping
zebrafish	GO:0043050	pharyngeal pumping
zebrafish	GO:0043044	atp dependent chromatin remodeling
zebrafish	GO:0043043	peptide biosynthetic process
zebrafish	GO:0043039	trna aminoacylation
zebrafish	GO:0043038	amino acid activation
zebrafish	GO:0043030	regulation of macrophage activation
zebrafish	GO:0043029	t cell homeostasis
zebrafish	GO:0043011	myeloid dendritic cell differentiation
zebrafish	GO:0042994	cytoplasmic sequestering of transcription factor
zebrafish	GO:0042993	positive regulation of transcription factor import into nucleus
zebrafish	GO:0042992	negative regulation of transcription factor import into nucleus
zebrafish	GO:0042991	transcription factor import into nucleus
zebrafish	GO:0042990	regulation of transcription factor import into nucleus
zebrafish	GO:0042832	defense response to protozoan
zebrafish	GO:0042787	protein ubiquitination involved in ubiquitin dependent protein catabolic process
zebrafish	GO:0042756	drinking behavior
zebrafish	GO:0042755	eating behavior
zebrafish	GO:0042744	hydrogen peroxide catabolic process
zebrafish	GO:0042738	exogenous drug catabolic process
zebrafish	GO:0042737	drug catabolic process
zebrafish	GO:0042733	embryonic digit morphogenesis
zebrafish	GO:0042730	fibrinolysis
zebrafish	GO:0042686	regulation of cardioblast cell fate specification
zebrafish	GO:0042685	cardioblast cell fate specification
zebrafish	GO:0042684	cardioblast cell fate commitment
zebrafish	GO:0042662	negative regulation of mesodermal cell fate specification
zebrafish	GO:0042632	cholesterol homeostasis
zebrafish	GO:0042596	fear response
zebrafish	GO:0042554	superoxide anion generation
zebrafish	GO:0042546	cell wall biogenesis
zebrafish	GO:0042538	hyperosmotic salinity response
zebrafish	GO:0042535	positive regulation of tumor necrosis factor biosynthetic process
zebrafish	GO:0042534	regulation of tumor necrosis factor biosynthetic process
zebrafish	GO:0042533	tumor necrosis factor biosynthetic process
zebrafish	GO:0042531	positive regulation of tyrosine phosphorylation of stat protein
zebrafish	GO:0042517	positive regulation of tyrosine phosphorylation of stat3 protein
zebrafish	GO:0042516	regulation of tyrosine phosphorylation of stat3 protein
zebrafish	GO:0042509	regulation of tyrosine phosphorylation of stat protein
zebrafish	GO:0042506	tyrosine phosphorylation of stat5 protein
zebrafish	GO:0042503	tyrosine phosphorylation of stat3 protein
zebrafish	GO:0042493	response to drug
zebrafish	GO:0042492	gamma delta t cell differentiation
zebrafish	GO:0042487	regulation of odontogenesis of dentine containing tooth
zebrafish	GO:0042482	positive regulation of odontogenesis
zebrafish	GO:0042481	regulation of odontogenesis
zebrafish	GO:0042474	middle ear morphogenesis
zebrafish	GO:0042455	ribonucleoside biosynthetic process
zebrafish	GO:0042451	purine nucleoside biosynthetic process
zebrafish	GO:0042438	melanin biosynthetic process
zebrafish	GO:0042430	indole containing compound metabolic process
zebrafish	GO:0042428	serotonin metabolic process
zebrafish	GO:0042403	thyroid hormone metabolic process
zebrafish	GO:0042398	cellular modified amino acid biosynthetic process
zebrafish	GO:0042348	nf kappab import into nucleus
zebrafish	GO:0042347	negative regulation of nf kappab import into nucleus
zebrafish	GO:0042346	positive regulation of nf kappab import into nucleus
zebrafish	GO:0042345	regulation of nf kappab import into nucleus
zebrafish	GO:0042335	cuticle development
zebrafish	GO:0042331	phototaxis
zebrafish	GO:0042327	positive regulation of phosphorylation
zebrafish	GO:0042312	regulation of vasodilation
zebrafish	GO:0042311	vasodilation
zebrafish	GO:0042310	vasoconstriction
zebrafish	GO:0042308	negative regulation of protein import into nucleus
zebrafish	GO:0042307	positive regulation of protein import into nucleus
zebrafish	GO:0042306	regulation of protein import into nucleus
zebrafish	GO:0042304	regulation of fatty acid biosynthetic process
zebrafish	GO:0042273	ribosomal large subunit biogenesis
zebrafish	GO:0042255	ribosome assembly
zebrafish	GO:0042249	establishment of planar polarity of embryonic epithelium
zebrafish	GO:0042226	interleukin 6 biosynthetic process
zebrafish	GO:0042220	response to cocaine
zebrafish	GO:0042178	xenobiotic catabolic process
zebrafish	GO:0042177	negative regulation of protein catabolic process
zebrafish	GO:0042176	regulation of protein catabolic process
zebrafish	GO:0042159	lipoprotein catabolic process
zebrafish	GO:0042149	cellular response to glucose starvation
zebrafish	GO:0042147	retrograde transport endosome to golgi
zebrafish	GO:0042144	vacuole fusion non autophagic
zebrafish	GO:0042130	negative regulation of t cell proliferation
zebrafish	GO:0042129	regulation of t cell proliferation
zebrafish	GO:0042116	macrophage activation
zebrafish	GO:0042104	positive regulation of activated t cell proliferation
zebrafish	GO:0042102	positive regulation of t cell proliferation
zebrafish	GO:0042100	b cell proliferation
zebrafish	GO:0042098	t cell proliferation
zebrafish	GO:0042094	interleukin 2 biosynthetic process
zebrafish	GO:0042093	t helper cell differentiation
zebrafish	GO:0042092	type 2 immune response
zebrafish	GO:0042090	interleukin 12 biosynthetic process
zebrafish	GO:0042088	t helper 1 type immune response
zebrafish	GO:0042078	germ line stem cell division
zebrafish	GO:0042069	regulation of catecholamine metabolic process
zebrafish	GO:0042059	negative regulation of epidermal growth factor receptor signaling pathway
zebrafish	GO:0042058	regulation of epidermal growth factor receptor signaling pathway
zebrafish	GO:0042053	regulation of dopamine metabolic process
zebrafish	GO:0042048	olfactory behavior
zebrafish	GO:0042045	epithelial fluid transport
zebrafish	GO:0042036	negative regulation of cytokine biosynthetic process
zebrafish	GO:0042033	chemokine biosynthetic process
zebrafish	GO:0042026	protein refolding
zebrafish	GO:0042023	dna endoreduplication
zebrafish	GO:0040040	thermosensory behavior
zebrafish	GO:0040039	inductive cell migration
zebrafish	GO:0040038	polar body extrusion after meiotic divisions
zebrafish	GO:0040034	regulation of development heterochronic
zebrafish	GO:0040032	post embryonic body morphogenesis
zebrafish	GO:0040024	dauer larval development
zebrafish	GO:0040020	regulation of meiosis
zebrafish	GO:0040019	positive regulation of embryonic development
zebrafish	GO:0040018	positive regulation of multicellular organism growth
zebrafish	GO:0040015	negative regulation of multicellular organism growth
zebrafish	GO:0040014	regulation of multicellular organism growth
zebrafish	GO:0035844	cloaca development
zebrafish	GO:0035825	reciprocal dna recombination
zebrafish	GO:0035821	modification of morphology or physiology of other organism
zebrafish	GO:0035813	regulation of renal sodium excretion
zebrafish	GO:0035812	renal sodium excretion
zebrafish	GO:0035809	regulation of urine volume
zebrafish	GO:0035773	insulin secretion involved in cellular response to glucose stimulus
zebrafish	GO:0035710	cd4 positive alpha beta t cell activation
zebrafish	GO:0035690	cellular response to drug
zebrafish	GO:0035587	purinergic receptor signaling pathway
zebrafish	GO:0035564	regulation of kidney size
zebrafish	GO:0035557	intracellular signal transduction involved in cell surface receptor linked signaling
zebrafish	GO:0035413	positive regulation of catenin import into nucleus
zebrafish	GO:0035412	regulation of catenin import into nucleus
zebrafish	GO:0035411	catenin import into nucleus
zebrafish	GO:0035385	roundabout signaling pathway
zebrafish	GO:0035383	thioester metabolic process
zebrafish	GO:0035329	hippo signaling cascade
zebrafish	GO:0035313	wound healing spreading of epidermal cells
zebrafish	GO:0035308	negative regulation of protein dephosphorylation
zebrafish	GO:0035305	negative regulation of dephosphorylation
zebrafish	GO:0035304	regulation of protein dephosphorylation
zebrafish	GO:0035303	regulation of dephosphorylation
zebrafish	GO:0035292	specification of segmental identity trunk
zebrafish	GO:0035290	trunk segmentation
zebrafish	GO:0035289	posterior head segmentation
zebrafish	GO:0035287	head segmentation
zebrafish	GO:0035286	leg segmentation
zebrafish	GO:0035285	appendage segmentation
zebrafish	GO:0035264	multicellular organism growth
zebrafish	GO:0035262	gonad morphogenesis
zebrafish	GO:0035249	synaptic transmission glutamatergic
zebrafish	GO:0035235	ionotropic glutamate receptor signaling pathway
zebrafish	GO:0035234	germ cell programmed cell death
zebrafish	GO:0035212	cell competition in a multicellular organism
zebrafish	GO:0035186	syncytial blastoderm mitotic cell cycle
zebrafish	GO:0035178	turning behavior
zebrafish	GO:0035176	social behavior
zebrafish	GO:0035150	regulation of tube size
zebrafish	GO:0035137	hindlimb morphogenesis
zebrafish	GO:0035116	embryonic hindlimb morphogenesis
zebrafish	GO:0035112	genitalia morphogenesis
zebrafish	GO:0035111	leg joint morphogenesis
zebrafish	GO:0035110	leg morphogenesis
zebrafish	GO:0035084	flagellar axoneme assembly
zebrafish	GO:0035067	negative regulation of histone acetylation
zebrafish	GO:0035066	positive regulation of histone acetylation
zebrafish	GO:0035065	regulation of histone acetylation
zebrafish	GO:0035046	pronuclear migration
zebrafish	GO:0035036	sperm egg recognition
zebrafish	GO:0035017	cuticle pattern formation
zebrafish	GO:0035006	melanization defense response
zebrafish	GO:0034976	response to endoplasmic reticulum stress
zebrafish	GO:0034776	response to histamine
zebrafish	GO:0034770	histone h4 k20 methylation
zebrafish	GO:0034764	positive regulation of transmembrane transport
zebrafish	GO:0034763	negative regulation of transmembrane transport
zebrafish	GO:0034728	nucleosome organization
zebrafish	GO:0034723	dna replication dependent nucleosome organization
zebrafish	GO:0034698	response to gonadotropin stimulus
zebrafish	GO:0034644	cellular response to uv
zebrafish	GO:0034643	establishment of mitochondrion localization microtubule mediated
zebrafish	GO:0034637	cellular carbohydrate biosynthetic process
zebrafish	GO:0034620	cellular response to unfolded protein
zebrafish	GO:0034619	cellular chaperone mediated protein complex assembly
zebrafish	GO:0034616	response to laminar fluid shear stress
zebrafish	GO:0034614	cellular response to reactive oxygen species
zebrafish	GO:0034612	response to tumor necrosis factor
zebrafish	GO:0034609	spicule insertion
zebrafish	GO:0034607	turning behavior involved in mating
zebrafish	GO:0034606	response to hermaphrodite contact
zebrafish	GO:0034605	cellular response to heat
zebrafish	GO:0034599	cellular response to oxidative stress
zebrafish	GO:0034505	tooth mineralization
zebrafish	GO:0034498	early endosome to golgi transport
zebrafish	GO:0034471	ncrna 5 end processing
zebrafish	GO:0034453	microtubule anchoring
zebrafish	GO:0034446	substrate adhesion dependent cell spreading
zebrafish	GO:0034440	lipid oxidation
zebrafish	GO:0034405	response to fluid shear stress
zebrafish	GO:0034383	low density lipoprotein particle clearance
zebrafish	GO:0034381	plasma lipoprotein particle clearance
zebrafish	GO:0034341	response to interferon gamma
zebrafish	GO:0034315	regulation of arp2 3 complex mediated actin nucleation
zebrafish	GO:0034314	arp2 3 complex mediated actin nucleation
zebrafish	GO:0034142	toll like receptor 4 signaling pathway
zebrafish	GO:0034122	negative regulation of toll like receptor signaling pathway
zebrafish	GO:0034121	regulation of toll like receptor signaling pathway
zebrafish	GO:0034105	positive regulation of tissue remodeling
zebrafish	GO:0034097	response to cytokine stimulus
zebrafish	GO:0034063	stress granule assembly
zebrafish	GO:0034059	response to anoxia
zebrafish	GO:0033962	cytoplasmic mrna processing body assembly
zebrafish	GO:0033753	establishment of ribosome localization
zebrafish	GO:0033750	ribosome localization
zebrafish	GO:0033692	cellular polysaccharide biosynthetic process
zebrafish	GO:0033690	positive regulation of osteoblast proliferation
zebrafish	GO:0033689	negative regulation of osteoblast proliferation
zebrafish	GO:0033688	regulation of osteoblast proliferation
zebrafish	GO:0033687	osteoblast proliferation
zebrafish	GO:0033631	cell cell adhesion mediated by integrin
zebrafish	GO:0033629	negative regulation of cell adhesion mediated by integrin
zebrafish	GO:0033619	membrane protein proteolysis
zebrafish	GO:0033574	response to testosterone stimulus
zebrafish	GO:0033564	anterior posterior axon guidance
zebrafish	GO:0033563	dorsal ventral axon guidance
zebrafish	GO:0033559	unsaturated fatty acid metabolic process
zebrafish	GO:0033555	multicellular organismal response to stress
zebrafish	GO:0033522	histone h2a ubiquitination
zebrafish	GO:0033483	gas homeostasis
zebrafish	GO:0033344	cholesterol efflux
zebrafish	GO:0033327	leydig cell differentiation
zebrafish	GO:0033301	cell cycle comprising mitosis without cytokinesis
zebrafish	GO:0033280	response to vitamin d
zebrafish	GO:0033261	regulation of s phase
zebrafish	GO:0033238	regulation of cellular amine metabolic process
zebrafish	GO:0033227	dsrna transport
zebrafish	GO:0033209	tumor necrosis factor mediated signaling pathway
zebrafish	GO:0033206	cytokinesis after meiosis
zebrafish	GO:0033205	cell cycle cytokinesis
zebrafish	GO:0033198	response to atp
zebrafish	GO:0033197	response to vitamin e
zebrafish	GO:0033157	regulation of intracellular protein transport
zebrafish	GO:0033151	v d j recombination
zebrafish	GO:0033146	regulation of estrogen receptor signaling pathway
zebrafish	GO:0033144	negative regulation of steroid hormone receptor signaling pathway
zebrafish	GO:0033143	regulation of steroid hormone receptor signaling pathway
zebrafish	GO:0033138	positive regulation of peptidyl serine phosphorylation
zebrafish	GO:0033135	regulation of peptidyl serine phosphorylation
zebrafish	GO:0033119	negative regulation of rna splicing
zebrafish	GO:0033089	positive regulation of t cell differentiation in thymus
zebrafish	GO:0033084	regulation of immature t cell proliferation in thymus
zebrafish	GO:0033083	regulation of immature t cell proliferation
zebrafish	GO:0033081	regulation of t cell differentiation in thymus
zebrafish	GO:0033080	immature t cell proliferation in thymus
zebrafish	GO:0033079	immature t cell proliferation
zebrafish	GO:0033058	directional locomotion
zebrafish	GO:0033057	multicellular organismal reproductive behavior
zebrafish	GO:0033033	negative regulation of myeloid cell apoptosis
zebrafish	GO:0033032	regulation of myeloid cell apoptosis
zebrafish	GO:0033028	myeloid cell apoptosis
zebrafish	GO:0033003	regulation of mast cell activation
zebrafish	GO:0032967	positive regulation of collagen biosynthetic process
zebrafish	GO:0032958	inositol phosphate biosynthetic process
zebrafish	GO:0032946	positive regulation of mononuclear cell proliferation
zebrafish	GO:0032945	negative regulation of mononuclear cell proliferation
zebrafish	GO:0032944	regulation of mononuclear cell proliferation
zebrafish	GO:0032943	mononuclear cell proliferation
zebrafish	GO:0032909	regulation of transforming growth factor beta2 production
zebrafish	GO:0032906	transforming growth factor beta2 production
zebrafish	GO:0032897	negative regulation of viral transcription
zebrafish	GO:0032891	negative regulation of organic acid transport
zebrafish	GO:0032890	regulation of organic acid transport
zebrafish	GO:0032889	regulation of vacuole fusion non autophagic
zebrafish	GO:0032885	regulation of polysaccharide biosynthetic process
zebrafish	GO:0032881	regulation of polysaccharide metabolic process
zebrafish	GO:0032875	regulation of dna endoreduplication
zebrafish	GO:0032874	positive regulation of stress activated mapk cascade
zebrafish	GO:0032872	regulation of stress activated mapk cascade
zebrafish	GO:0032869	cellular response to insulin stimulus
zebrafish	GO:0032868	response to insulin stimulus
zebrafish	GO:0032862	activation of rho gtpase activity
zebrafish	GO:0032856	activation of ras gtpase activity
zebrafish	GO:0032846	positive regulation of homeostatic process
zebrafish	GO:0032808	lacrimal gland development
zebrafish	GO:0032801	receptor catabolic process
zebrafish	GO:0032800	receptor biosynthetic process
zebrafish	GO:0032799	low density lipoprotein receptor particle metabolic process
zebrafish	GO:0032769	negative regulation of monooxygenase activity
zebrafish	GO:0032768	regulation of monooxygenase activity
zebrafish	GO:0032760	positive regulation of tumor necrosis factor production
zebrafish	GO:0032755	positive regulation of interleukin 6 production
zebrafish	GO:0032735	positive regulation of interleukin 12 production
zebrafish	GO:0032733	positive regulation of interleukin 10 production
zebrafish	GO:0032732	positive regulation of interleukin 1 production
zebrafish	GO:0032731	positive regulation of interleukin 1 beta production
zebrafish	GO:0032729	positive regulation of interferon gamma production
zebrafish	GO:0032722	positive regulation of chemokine production
zebrafish	GO:0032720	negative regulation of tumor necrosis factor production
zebrafish	GO:0032715	negative regulation of interleukin 6 production
zebrafish	GO:0032695	negative regulation of interleukin 12 production
zebrafish	GO:0032692	negative regulation of interleukin 1 production
zebrafish	GO:0032691	negative regulation of interleukin 1 beta production
zebrafish	GO:0032689	negative regulation of interferon gamma production
zebrafish	GO:0032680	regulation of tumor necrosis factor production
zebrafish	GO:0032677	regulation of interleukin 8 production
zebrafish	GO:0032675	regulation of interleukin 6 production
zebrafish	GO:0032673	regulation of interleukin 4 production
zebrafish	GO:0032663	regulation of interleukin 2 production
zebrafish	GO:0032660	regulation of interleukin 17 production
zebrafish	GO:0032655	regulation of interleukin 12 production
zebrafish	GO:0032653	regulation of interleukin 10 production
zebrafish	GO:0032652	regulation of interleukin 1 production
zebrafish	GO:0032651	regulation of interleukin 1 beta production
zebrafish	GO:0032649	regulation of interferon gamma production
zebrafish	GO:0032647	regulation of interferon alpha production
zebrafish	GO:0032642	regulation of chemokine production
zebrafish	GO:0032640	tumor necrosis factor production
zebrafish	GO:0032637	interleukin 8 production
zebrafish	GO:0032635	interleukin 6 production
zebrafish	GO:0032634	interleukin 5 production
zebrafish	GO:0032633	interleukin 4 production
zebrafish	GO:0032623	interleukin 2 production
zebrafish	GO:0032620	interleukin 17 production
zebrafish	GO:0032616	interleukin 13 production
zebrafish	GO:0032615	interleukin 12 production
zebrafish	GO:0032613	interleukin 10 production
zebrafish	GO:0032612	interleukin 1 production
zebrafish	GO:0032611	interleukin 1 beta production
zebrafish	GO:0032609	interferon gamma production
zebrafish	GO:0032607	interferon alpha production
zebrafish	GO:0032602	chemokine production
zebrafish	GO:0032570	response to progesterone stimulus
zebrafish	GO:0032528	microvillus organization
zebrafish	GO:0032508	dna duplex unwinding
zebrafish	GO:0032507	maintenance of protein location in cell
zebrafish	GO:0032506	cytokinetic process
zebrafish	GO:0032505	reproduction of a single celled organism
zebrafish	GO:0032495	response to muramyl dipeptide
zebrafish	GO:0032494	response to peptidoglycan
zebrafish	GO:0032488	cdc42 protein signal transduction
zebrafish	GO:0032481	positive regulation of type i interferon production
zebrafish	GO:0032469	endoplasmic reticulum calcium ion homeostasis
zebrafish	GO:0032467	positive regulation of cytokinesis
zebrafish	GO:0032465	regulation of cytokinesis
zebrafish	GO:0032461	positive regulation of protein oligomerization
zebrafish	GO:0032459	regulation of protein oligomerization
zebrafish	GO:0032456	endocytic recycling
zebrafish	GO:0032436	positive regulation of proteasomal ubiquitin dependent protein catabolic process
zebrafish	GO:0032435	negative regulation of proteasomal ubiquitin dependent protein catabolic process
zebrafish	GO:0032434	regulation of proteasomal ubiquitin dependent protein catabolic process
zebrafish	GO:0032414	positive regulation of ion transmembrane transporter activity
zebrafish	GO:0032413	negative regulation of ion transmembrane transporter activity
zebrafish	GO:0032411	positive regulation of transporter activity
zebrafish	GO:0032410	negative regulation of transporter activity
zebrafish	GO:0032392	dna geometric change
zebrafish	GO:0032388	positive regulation of intracellular transport
zebrafish	GO:0032387	negative regulation of intracellular transport
zebrafish	GO:0032386	regulation of intracellular transport
zebrafish	GO:0032376	positive regulation of cholesterol transport
zebrafish	GO:0032374	regulation of cholesterol transport
zebrafish	GO:0032373	positive regulation of sterol transport
zebrafish	GO:0032371	regulation of sterol transport
zebrafish	GO:0032370	positive regulation of lipid transport
zebrafish	GO:0032369	negative regulation of lipid transport
zebrafish	GO:0032368	regulation of lipid transport
zebrafish	GO:0032364	oxygen homeostasis
zebrafish	GO:0032354	response to follicle stimulating hormone stimulus
zebrafish	GO:0032353	negative regulation of hormone biosynthetic process
zebrafish	GO:0032352	positive regulation of hormone metabolic process
zebrafish	GO:0032351	negative regulation of hormone metabolic process
zebrafish	GO:0032350	regulation of hormone metabolic process
zebrafish	GO:0032332	positive regulation of chondrocyte differentiation
zebrafish	GO:0032331	negative regulation of chondrocyte differentiation
zebrafish	GO:0032330	regulation of chondrocyte differentiation
zebrafish	GO:0032309	icosanoid secretion
zebrafish	GO:0032272	negative regulation of protein polymerization
zebrafish	GO:0032234	regulation of calcium ion transport via store operated calcium channel activity
zebrafish	GO:0032233	positive regulation of actin filament bundle assembly
zebrafish	GO:0032231	regulation of actin filament bundle assembly
zebrafish	GO:0032228	regulation of synaptic transmission gabaergic
zebrafish	GO:0032225	regulation of synaptic transmission dopaminergic
zebrafish	GO:0032224	positive regulation of synaptic transmission cholinergic
zebrafish	GO:0032222	regulation of synaptic transmission cholinergic
zebrafish	GO:0032197	transposition rna mediated
zebrafish	GO:0032196	transposition
zebrafish	GO:0032148	activation of protein kinase b activity
zebrafish	GO:0032092	positive regulation of protein binding
zebrafish	GO:0032091	negative regulation of protein binding
zebrafish	GO:0032075	positive regulation of nuclease activity
zebrafish	GO:0032069	regulation of nuclease activity
zebrafish	GO:0032026	response to magnesium ion
zebrafish	GO:0032024	positive regulation of insulin secretion
zebrafish	GO:0031987	locomotion involved in locomotory behavior
zebrafish	GO:0031954	positive regulation of protein autophosphorylation
zebrafish	GO:0031952	regulation of protein autophosphorylation
zebrafish	GO:0031947	negative regulation of glucocorticoid biosynthetic process
zebrafish	GO:0031946	regulation of glucocorticoid biosynthetic process
zebrafish	GO:0031944	negative regulation of glucocorticoid metabolic process
zebrafish	GO:0031943	regulation of glucocorticoid metabolic process
zebrafish	GO:0031915	positive regulation of synaptic plasticity
zebrafish	GO:0031684	heterotrimeric g protein complex cycle
zebrafish	GO:0031670	cellular response to nutrient
zebrafish	GO:0031663	lipopolysaccharide mediated signaling pathway
zebrafish	GO:0031652	positive regulation of heat generation
zebrafish	GO:0031650	regulation of heat generation
zebrafish	GO:0031649	heat generation
zebrafish	GO:0031648	protein destabilization
zebrafish	GO:0031646	positive regulation of neurological system process
zebrafish	GO:0031645	negative regulation of neurological system process
zebrafish	GO:0031641	regulation of myelination
zebrafish	GO:0031638	zymogen activation
zebrafish	GO:0031622	positive regulation of fever generation
zebrafish	GO:0031620	regulation of fever generation
zebrafish	GO:0031579	membrane raft organization
zebrafish	GO:0031577	spindle checkpoint
zebrafish	GO:0031575	mitotic cell cycle g1 s transition checkpoint
zebrafish	GO:0031571	mitotic cell cycle g1 s transition dna damage checkpoint
zebrafish	GO:0031558	induction of apoptosis in response to chemical stimulus
zebrafish	GO:0031557	induction of programmed cell death in response to chemical stimulus
zebrafish	GO:0031554	regulation of transcription termination dna dependent
zebrafish	GO:0031532	actin cytoskeleton reorganization
zebrafish	GO:0031507	heterochromatin formation
zebrafish	GO:0031497	chromatin assembly
zebrafish	GO:0031440	regulation of mrna 3 end processing
zebrafish	GO:0031398	positive regulation of protein ubiquitination
zebrafish	GO:0031397	negative regulation of protein ubiquitination
zebrafish	GO:0031396	regulation of protein ubiquitination
zebrafish	GO:0031348	negative regulation of defense response
zebrafish	GO:0031340	positive regulation of vesicle fusion
zebrafish	GO:0031338	regulation of vesicle fusion
zebrafish	GO:0031333	negative regulation of protein complex assembly
zebrafish	GO:0031331	positive regulation of cellular catabolic process
zebrafish	GO:0031330	negative regulation of cellular catabolic process
zebrafish	GO:0031281	positive regulation of cyclase activity
zebrafish	GO:0031223	auditory behavior
zebrafish	GO:0031146	scf dependent proteasomal ubiquitin dependent protein catabolic process
zebrafish	GO:0031145	anaphase promoting complex dependent proteasomal ubiquitin dependent protein catabolic process
zebrafish	GO:0031124	mrna 3 end processing
zebrafish	GO:0031123	rna 3 end processing
zebrafish	GO:0031111	negative regulation of microtubule polymerization or depolymerization
zebrafish	GO:0031081	nuclear pore distribution
zebrafish	GO:0031062	positive regulation of histone methylation
zebrafish	GO:0031061	negative regulation of histone methylation
zebrafish	GO:0031060	regulation of histone methylation
zebrafish	GO:0031057	negative regulation of histone modification
zebrafish	GO:0031000	response to caffeine
zebrafish	GO:0030968	endoplasmic reticulum unfolded protein response
zebrafish	GO:0030952	establishment or maintenance of cytoskeleton polarity
zebrafish	GO:0030949	positive regulation of vascular endothelial growth factor receptor signaling pathway
zebrafish	GO:0030890	positive regulation of b cell proliferation
zebrafish	GO:0030888	regulation of b cell proliferation
zebrafish	GO:0030852	regulation of granulocyte differentiation
zebrafish	GO:0030850	prostate gland development
zebrafish	GO:0030838	positive regulation of actin filament polymerization
zebrafish	GO:0030837	negative regulation of actin filament polymerization
zebrafish	GO:0030834	regulation of actin filament depolymerization
zebrafish	GO:0030833	regulation of actin filament polymerization
zebrafish	GO:0030832	regulation of actin filament length
zebrafish	GO:0030823	regulation of cgmp metabolic process
zebrafish	GO:0030818	negative regulation of camp biosynthetic process
zebrafish	GO:0030815	negative regulation of camp metabolic process
zebrafish	GO:0030809	negative regulation of nucleotide biosynthetic process
zebrafish	GO:0030803	negative regulation of cyclic nucleotide biosynthetic process
zebrafish	GO:0030800	negative regulation of cyclic nucleotide metabolic process
zebrafish	GO:0030728	ovulation
zebrafish	GO:0030703	eggshell formation
zebrafish	GO:0030641	regulation of cellular ph
zebrafish	GO:0030590	first cell cycle pseudocleavage
zebrafish	GO:0030588	pseudocleavage
zebrafish	GO:0030540	female genitalia development
zebrafish	GO:0030539	male genitalia development
zebrafish	GO:0030536	larval feeding behavior
zebrafish	GO:0030511	positive regulation of transforming growth factor beta receptor signaling pathway
zebrafish	GO:0030501	positive regulation of bone mineralization
zebrafish	GO:0030500	regulation of bone mineralization
zebrafish	GO:0030466	chromatin silencing at silent mating type cassette
zebrafish	GO:0030449	regulation of complement activation
zebrafish	GO:0030447	filamentous growth
zebrafish	GO:0030435	sporulation resulting in formation of a cellular spore
zebrafish	GO:0030433	er associated protein catabolic process
zebrafish	GO:0030432	peristalsis
zebrafish	GO:0030421	defecation
zebrafish	GO:0030382	sperm mitochondrion organization
zebrafish	GO:0030324	lung development
zebrafish	GO:0030323	respiratory tube development
zebrafish	GO:0030317	sperm motility
zebrafish	GO:0030316	osteoclast differentiation
zebrafish	GO:0030279	negative regulation of ossification
zebrafish	GO:0030262	apoptotic nuclear change
zebrafish	GO:0030261	chromosome condensation
zebrafish	GO:0030252	growth hormone secretion
zebrafish	GO:0030242	peroxisome degradation
zebrafish	GO:0030238	male sex determination
zebrafish	GO:0030219	megakaryocyte differentiation
zebrafish	GO:0030216	keratinocyte differentiation
zebrafish	GO:0030210	heparin biosynthetic process
zebrafish	GO:0030202	heparin metabolic process
zebrafish	GO:0030194	positive regulation of blood coagulation
zebrafish	GO:0030174	regulation of dna dependent dna replication initiation
zebrafish	GO:0030162	regulation of proteolysis
zebrafish	GO:0030101	natural killer cell activation
zebrafish	GO:0030073	insulin secretion
zebrafish	GO:0030072	peptide hormone secretion
zebrafish	GO:0030071	regulation of mitotic metaphase anaphase transition
zebrafish	GO:0030048	actin filament based movement
zebrafish	GO:0030042	actin filament depolymerization
zebrafish	GO:0030037	actin filament reorganization involved in cell cycle
zebrafish	GO:0030033	microvillus assembly
zebrafish	GO:0030002	cellular anion homeostasis
zebrafish	GO:0023058	adaptation of signaling pathway
zebrafish	GO:0023019	signal transduction involved in regulation of gene expression
zebrafish	GO:0022616	dna strand elongation
zebrafish	GO:0022611	dormancy process
zebrafish	GO:0022601	menstrual cycle phase
zebrafish	GO:0022416	bristle development
zebrafish	GO:0022415	viral reproductive process
zebrafish	GO:0022412	cellular process involved in reproduction in multicellular organism
zebrafish	GO:0022409	positive regulation of cell cell adhesion
zebrafish	GO:0022406	membrane docking
zebrafish	GO:0022401	negative adaptation of signaling pathway
zebrafish	GO:0022400	regulation of rhodopsin mediated signaling pathway
zebrafish	GO:0022029	telencephalon cell migration
zebrafish	GO:0022028	tangential migration from the subventricular zone to the olfactory bulb
zebrafish	GO:0021988	olfactory lobe development
zebrafish	GO:0021987	cerebral cortex development
zebrafish	GO:0021978	telencephalon regionalization
zebrafish	GO:0021960	anterior commissure morphogenesis
zebrafish	GO:0021940	positive regulation of cerebellar granule cell precursor proliferation
zebrafish	GO:0021938	smoothened signaling pathway involved in regulation of cerebellar granule cell precursor cell proliferation
zebrafish	GO:0021937	cerebellar purkinje cell granule cell precursor cell signaling involved in regulation of granule cell precursor cell proliferation
zebrafish	GO:0021936	regulation of cerebellar granule cell precursor proliferation
zebrafish	GO:0021930	cerebellar granule cell precursor proliferation
zebrafish	GO:0021924	cell proliferation in external granule layer
zebrafish	GO:0021913	regulation of transcription from rna polymerase ii promoter involved in ventral spinal cord interneuron specification
zebrafish	GO:0021904	dorsal ventral neural tube patterning
zebrafish	GO:0021895	cerebral cortex neuron differentiation
zebrafish	GO:0021894	cerebral cortex gabaergic interneuron development
zebrafish	GO:0021892	cerebral cortex gabaergic interneuron differentiation
zebrafish	GO:0021891	olfactory bulb interneuron development
zebrafish	GO:0021889	olfactory bulb interneuron differentiation
zebrafish	GO:0021873	forebrain neuroblast division
zebrafish	GO:0021869	forebrain ventricular zone progenitor cell division
zebrafish	GO:0021853	cerebral cortex gabaergic interneuron migration
zebrafish	GO:0021843	substrate independent telencephalic tangential interneuron migration
zebrafish	GO:0021830	interneuron migration from the subpallium to the cortex
zebrafish	GO:0021826	substrate independent telencephalic tangential migration
zebrafish	GO:0021801	cerebral cortex radial glia guided migration
zebrafish	GO:0021800	cerebral cortex tangential migration
zebrafish	GO:0021799	cerebral cortex radially oriented cell migration
zebrafish	GO:0021798	forebrain dorsal ventral pattern formation
zebrafish	GO:0021795	cerebral cortex cell migration
zebrafish	GO:0021772	olfactory bulb development
zebrafish	GO:0021766	hippocampus development
zebrafish	GO:0021756	striatum development
zebrafish	GO:0021703	locus ceruleus development
zebrafish	GO:0021702	cerebellar purkinje cell differentiation
zebrafish	GO:0021694	cerebellar purkinje cell layer formation
zebrafish	GO:0021692	cerebellar purkinje cell layer morphogenesis
zebrafish	GO:0021680	cerebellar purkinje cell layer development
zebrafish	GO:0021612	facial nerve structural organization
zebrafish	GO:0021610	facial nerve morphogenesis
zebrafish	GO:0021604	cranial nerve structural organization
zebrafish	GO:0021569	rhombomere 3 development
zebrafish	GO:0021544	subpallium development
zebrafish	GO:0021543	pallium development
zebrafish	GO:0021542	dentate gyrus development
zebrafish	GO:0019991	septate junction assembly
zebrafish	GO:0019954	asexual reproduction
zebrafish	GO:0019884	antigen processing and presentation of exogenous antigen
zebrafish	GO:0019882	antigen processing and presentation
zebrafish	GO:0019835	cytolysis
zebrafish	GO:0019751	polyol metabolic process
zebrafish	GO:0019732	antifungal humoral response
zebrafish	GO:0019731	antibacterial humoral response
zebrafish	GO:0019730	antimicrobial humoral response
zebrafish	GO:0019722	calcium mediated signaling
zebrafish	GO:0019674	nad metabolic process
zebrafish	GO:0019530	taurine metabolic process
zebrafish	GO:0019438	aromatic compound biosynthetic process
zebrafish	GO:0019430	removal of superoxide radicals
zebrafish	GO:0019395	fatty acid oxidation
zebrafish	GO:0019373	epoxygenase p450 pathway
zebrafish	GO:0019369	arachidonic acid metabolic process
zebrafish	GO:0019367	fatty acid elongation saturated fatty acid
zebrafish	GO:0019362	pyridine nucleotide metabolic process
zebrafish	GO:0019320	hexose catabolic process
zebrafish	GO:0019319	hexose biosynthetic process
zebrafish	GO:0019318	hexose metabolic process
zebrafish	GO:0019236	response to pheromone
zebrafish	GO:0019229	regulation of vasoconstriction
zebrafish	GO:0019227	neuronal action potential propagation
zebrafish	GO:0019221	cytokine mediated signaling pathway
zebrafish	GO:0019218	regulation of steroid metabolic process
zebrafish	GO:0019217	regulation of fatty acid metabolic process
zebrafish	GO:0019098	reproductive behavior
zebrafish	GO:0019083	viral transcription
zebrafish	GO:0019080	viral genome expression
zebrafish	GO:0019079	viral genome replication
zebrafish	GO:0019058	viral infectious cycle
zebrafish	GO:0019048	virus host interaction
zebrafish	GO:0018991	oviposition
zebrafish	GO:0018904	organic ether metabolic process
zebrafish	GO:0018210	peptidyl threonine modification
zebrafish	GO:0018149	peptide cross linking
zebrafish	GO:0018107	peptidyl threonine phosphorylation
zebrafish	GO:0017148	negative regulation of translation
zebrafish	GO:0017145	stem cell division
zebrafish	GO:0017144	drug metabolic process
zebrafish	GO:0017143	insecticide metabolic process
zebrafish	GO:0017085	response to insecticide
zebrafish	GO:0016973	poly a mrna export from nucleus
zebrafish	GO:0016584	nucleosome positioning
zebrafish	GO:0016579	protein deubiquitination
zebrafish	GO:0016574	histone ubiquitination
zebrafish	GO:0016540	protein autoprocessing
zebrafish	GO:0016486	peptide hormone processing
zebrafish	GO:0016485	protein processing
zebrafish	GO:0016476	regulation of embryonic cell shape
zebrafish	GO:0016447	somatic recombination of immunoglobulin gene segments
zebrafish	GO:0016445	somatic diversification of immunoglobulins
zebrafish	GO:0016360	sensory organ precursor cell fate determination
zebrafish	GO:0016334	establishment or maintenance of polarity of follicular epithelium
zebrafish	GO:0016333	morphogenesis of follicular epithelium
zebrafish	GO:0016319	mushroom body development
zebrafish	GO:0016246	rna interference
zebrafish	GO:0016127	sterol catabolic process
zebrafish	GO:0016126	sterol biosynthetic process
zebrafish	GO:0016125	sterol metabolic process
zebrafish	GO:0016098	monoterpenoid metabolic process
zebrafish	GO:0016079	synaptic vesicle exocytosis
zebrafish	GO:0016073	snrna metabolic process
zebrafish	GO:0016059	deactivation of rhodopsin mediated signaling
zebrafish	GO:0016056	rhodopsin mediated signaling pathway
zebrafish	GO:0016054	organic acid catabolic process
zebrafish	GO:0016052	carbohydrate catabolic process
zebrafish	GO:0016042	lipid catabolic process
zebrafish	GO:0016032	viral reproduction
zebrafish	GO:0015931	nucleobase nucleoside nucleotide and nucleic acid transport
zebrafish	GO:0015893	drug transport
zebrafish	GO:0015874	norepinephrine transport
zebrafish	GO:0015872	dopamine transport
zebrafish	GO:0015870	acetylcholine transport
zebrafish	GO:0015813	l glutamate transport
zebrafish	GO:0015810	aspartate transport
zebrafish	GO:0015807	l amino acid transport
zebrafish	GO:0015800	acidic amino acid transport
zebrafish	GO:0015722	canalicular bile acid transport
zebrafish	GO:0015701	bicarbonate transport
zebrafish	GO:0015669	gas transport
zebrafish	GO:0014912	negative regulation of smooth muscle cell migration
zebrafish	GO:0014911	positive regulation of smooth muscle cell migration
zebrafish	GO:0014910	regulation of smooth muscle cell migration
zebrafish	GO:0014909	smooth muscle cell migration
zebrafish	GO:0014854	response to inactivity
zebrafish	GO:0014823	response to activity
zebrafish	GO:0014821	phasic smooth muscle contraction
zebrafish	GO:0014074	response to purine containing compound
zebrafish	GO:0014073	response to tropane
zebrafish	GO:0014072	response to isoquinoline alkaloid
zebrafish	GO:0014068	positive regulation of phosphatidylinositol 3 kinase cascade
zebrafish	GO:0014066	regulation of phosphatidylinositol 3 kinase cascade
zebrafish	GO:0014061	regulation of norepinephrine secretion
zebrafish	GO:0014059	regulation of dopamine secretion
zebrafish	GO:0014056	regulation of acetylcholine secretion
zebrafish	GO:0014055	acetylcholine secretion
zebrafish	GO:0014048	regulation of glutamate secretion
zebrafish	GO:0014047	glutamate secretion
zebrafish	GO:0014046	dopamine secretion
zebrafish	GO:0014045	establishment of endothelial blood brain barrier
zebrafish	GO:0014020	primary neural tube formation
zebrafish	GO:0014019	neuroblast development
zebrafish	GO:0014014	negative regulation of gliogenesis
zebrafish	GO:0014012	peripheral nervous system axon regeneration
zebrafish	GO:0014002	astrocyte development
zebrafish	GO:0010977	negative regulation of neuron projection development
zebrafish	GO:0010976	positive regulation of neuron projection development
zebrafish	GO:0010962	regulation of glucan biosynthetic process
zebrafish	GO:0010953	regulation of protein maturation by peptide bond cleavage
zebrafish	GO:0010935	regulation of macrophage cytokine production
zebrafish	GO:0010934	macrophage cytokine production
zebrafish	GO:0010922	positive regulation of phosphatase activity
zebrafish	GO:0010921	regulation of phosphatase activity
zebrafish	GO:0010907	positive regulation of glucose metabolic process
zebrafish	GO:0010906	regulation of glucose metabolic process
zebrafish	GO:0010894	negative regulation of steroid biosynthetic process
zebrafish	GO:0010893	positive regulation of steroid biosynthetic process
zebrafish	GO:0010888	negative regulation of lipid storage
zebrafish	GO:0010883	regulation of lipid storage
zebrafish	GO:0010875	positive regulation of cholesterol efflux
zebrafish	GO:0010874	regulation of cholesterol efflux
zebrafish	GO:0010870	positive regulation of receptor biosynthetic process
zebrafish	GO:0010869	regulation of receptor biosynthetic process
zebrafish	GO:0010862	positive regulation of pathway restricted smad protein phosphorylation
zebrafish	GO:0010829	negative regulation of glucose transport
zebrafish	GO:0010824	regulation of centrosome duplication
zebrafish	GO:0010812	negative regulation of cell substrate adhesion
zebrafish	GO:0010800	positive regulation of peptidyl threonine phosphorylation
zebrafish	GO:0010799	regulation of peptidyl threonine phosphorylation
zebrafish	GO:0010770	positive regulation of cell morphogenesis involved in differentiation
zebrafish	GO:0010761	fibroblast migration
zebrafish	GO:0010743	regulation of macrophage derived foam cell differentiation
zebrafish	GO:0010742	macrophage derived foam cell differentiation
zebrafish	GO:0010718	positive regulation of epithelial to mesenchymal transition
zebrafish	GO:0010714	positive regulation of collagen metabolic process
zebrafish	GO:0010677	negative regulation of cellular carbohydrate metabolic process
zebrafish	GO:0010676	positive regulation of cellular carbohydrate metabolic process
zebrafish	GO:0010675	regulation of cellular carbohydrate metabolic process
zebrafish	GO:0010667	negative regulation of cardiac muscle cell apoptosis
zebrafish	GO:0010665	regulation of cardiac muscle cell apoptosis
zebrafish	GO:0010664	negative regulation of striated muscle cell apoptosis
zebrafish	GO:0010662	regulation of striated muscle cell apoptosis
zebrafish	GO:0010660	regulation of muscle cell apoptosis
zebrafish	GO:0010659	cardiac muscle cell apoptosis
zebrafish	GO:0010658	striated muscle cell apoptosis
zebrafish	GO:0010657	muscle cell apoptosis
zebrafish	GO:0010656	negative regulation of muscle cell apoptosis
zebrafish	GO:0010640	regulation of platelet derived growth factor receptor signaling pathway
zebrafish	GO:0010634	positive regulation of epithelial cell migration
zebrafish	GO:0010632	regulation of epithelial cell migration
zebrafish	GO:0010591	regulation of lamellipodium assembly
zebrafish	GO:0010579	positive regulation of adenylate cyclase activity by g protein signaling pathway
zebrafish	GO:0010578	regulation of adenylate cyclase activity involved in g protein signaling pathway
zebrafish	GO:0010575	positive regulation vascular endothelial growth factor production
zebrafish	GO:0010574	regulation of vascular endothelial growth factor production
zebrafish	GO:0010573	vascular endothelial growth factor production
zebrafish	GO:0010565	regulation of cellular ketone metabolic process
zebrafish	GO:0010562	positive regulation of phosphorus metabolic process
zebrafish	GO:0010560	positive regulation of glycoprotein biosynthetic process
zebrafish	GO:0010559	regulation of glycoprotein biosynthetic process
zebrafish	GO:0010553	negative regulation of gene specific transcription from rna polymerase ii promoter
zebrafish	GO:0010543	regulation of platelet activation
zebrafish	GO:0010528	regulation of transposition
zebrafish	GO:0010525	regulation of transposition rna mediated
zebrafish	GO:0010524	positive regulation of calcium ion transport into cytosol
zebrafish	GO:0010522	regulation of calcium ion transport into cytosol
zebrafish	GO:0010506	regulation of autophagy
zebrafish	GO:0010499	proteasomal ubiquitin independent protein catabolic process
zebrafish	GO:0010469	regulation of receptor activity
zebrafish	GO:0010460	positive regulation of heart rate
zebrafish	GO:0010458	exit from mitosis
zebrafish	GO:0010456	cell proliferation in dorsal spinal cord
zebrafish	GO:0010390	histone monoubiquitination
zebrafish	GO:0010388	cullin deneddylation
zebrafish	GO:0010332	response to gamma radiation
zebrafish	GO:0010288	response to lead ion
zebrafish	GO:0010248	establishment or maintenance of transmembrane electrochemical gradient
zebrafish	GO:0010226	response to lithium ion
zebrafish	GO:0010160	formation of organ boundary
zebrafish	GO:0010155	regulation of proton transport
zebrafish	GO:0010107	potassium ion import
zebrafish	GO:0010085	polarity specification of proximal distal axis
zebrafish	GO:0010070	zygote asymmetric cell division
zebrafish	GO:0010042	response to manganese ion
zebrafish	GO:0009997	negative regulation of cardioblast cell fate specification
zebrafish	GO:0009949	polarity specification of anterior posterior axis
zebrafish	GO:0009946	proximal distal axis specification
zebrafish	GO:0009896	positive regulation of catabolic process
zebrafish	GO:0009895	negative regulation of catabolic process
zebrafish	GO:0009820	alkaloid metabolic process
zebrafish	GO:0009786	regulation of asymmetric cell division
zebrafish	GO:0009635	response to herbicide
zebrafish	GO:0009620	response to fungus
zebrafish	GO:0009608	response to symbiont
zebrafish	GO:0009586	rhodopsin mediated phototransduction
zebrafish	GO:0009453	energy taxis
zebrafish	GO:0009437	carnitine metabolic process
zebrafish	GO:0009415	response to water
zebrafish	GO:0009407	toxin catabolic process
zebrafish	GO:0009373	regulation of transcription by pheromones
zebrafish	GO:0009311	oligosaccharide metabolic process
zebrafish	GO:0009306	protein secretion
zebrafish	GO:0009296	flagellum assembly
zebrafish	GO:0009251	glucan catabolic process
zebrafish	GO:0009250	glucan biosynthetic process
zebrafish	GO:0009185	ribonucleoside diphosphate metabolic process
zebrafish	GO:0009167	purine ribonucleoside monophosphate metabolic process
zebrafish	GO:0009163	nucleoside biosynthetic process
zebrafish	GO:0009161	ribonucleoside monophosphate metabolic process
zebrafish	GO:0009156	ribonucleoside monophosphate biosynthetic process
zebrafish	GO:0009126	purine nucleoside monophosphate metabolic process
zebrafish	GO:0009109	coenzyme catabolic process
zebrafish	GO:0009084	glutamine family amino acid biosynthetic process
zebrafish	GO:0009081	branched chain family amino acid metabolic process
zebrafish	GO:0009069	serine family amino acid metabolic process
zebrafish	GO:0009066	aspartate family amino acid metabolic process
zebrafish	GO:0009065	glutamine family amino acid catabolic process
zebrafish	GO:0009064	glutamine family amino acid metabolic process
zebrafish	GO:0009063	cellular amino acid catabolic process
zebrafish	GO:0009062	fatty acid catabolic process
zebrafish	GO:0009060	aerobic respiration
zebrafish	GO:0008654	phospholipid biosynthetic process
zebrafish	GO:0008637	apoptotic mitochondrial changes
zebrafish	GO:0008634	negative regulation of survival gene product expression
zebrafish	GO:0008624	induction of apoptosis by extracellular signals
zebrafish	GO:0008608	attachment of spindle microtubules to kinetochore
zebrafish	GO:0008594	photoreceptor cell morphogenesis
zebrafish	GO:0008592	regulation of toll signaling pathway
zebrafish	GO:0008584	male gonad development
zebrafish	GO:0008582	regulation of synaptic growth at neuromuscular junction
zebrafish	GO:0008542	visual learning
zebrafish	GO:0008407	bristle morphogenesis
zebrafish	GO:0008356	asymmetric cell division
zebrafish	GO:0008355	olfactory learning
zebrafish	GO:0008348	negative regulation of antimicrobial humoral response
zebrafish	GO:0008344	adult locomotory behavior
zebrafish	GO:0008343	adult feeding behavior
zebrafish	GO:0008334	histone mrna metabolic process
zebrafish	GO:0008306	associative learning
zebrafish	GO:0008293	torso signaling pathway
zebrafish	GO:0008286	insulin receptor signaling pathway
zebrafish	GO:0008277	regulation of g protein coupled receptor protein signaling pathway
zebrafish	GO:0008217	regulation of blood pressure
zebrafish	GO:0008211	glucocorticoid metabolic process
zebrafish	GO:0008203	cholesterol metabolic process
zebrafish	GO:0008101	decapentaplegic receptor signaling pathway
zebrafish	GO:0008088	axon cargo transport
zebrafish	GO:0008064	regulation of actin polymerization or depolymerization
zebrafish	GO:0008063	toll signaling pathway
zebrafish	GO:0008062	eclosion rhythm
zebrafish	GO:0008052	sensory organ boundary specification
zebrafish	GO:0008049	male courtship behavior
zebrafish	GO:0008033	trna processing
zebrafish	GO:0007637	proboscis extension reflex
zebrafish	GO:0007635	chemosensory behavior
zebrafish	GO:0007631	feeding behavior
zebrafish	GO:0007629	flight behavior
zebrafish	GO:0007628	adult walking behavior
zebrafish	GO:0007625	grooming behavior
zebrafish	GO:0007620	copulation
zebrafish	GO:0007619	courtship behavior
zebrafish	GO:0007618	mating
zebrafish	GO:0007617	mating behavior
zebrafish	GO:0007616	long term memory
zebrafish	GO:0007614	short term memory
zebrafish	GO:0007613	memory
zebrafish	GO:0007612	learning
zebrafish	GO:0007611	learning or memory
zebrafish	GO:0007608	sensory perception of smell
zebrafish	GO:0007588	excretion
zebrafish	GO:0007585	respiratory gaseous exchange
zebrafish	GO:0007569	cell aging
zebrafish	GO:0007567	parturition
zebrafish	GO:0007563	regulation of eclosion
zebrafish	GO:0007562	eclosion
zebrafish	GO:0007552	metamorphosis
zebrafish	GO:0007549	dosage compensation
zebrafish	GO:0007538	primary sex determination
zebrafish	GO:0007530	sex determination
zebrafish	GO:0007527	adult somatic muscle development
zebrafish	GO:0007526	larval somatic muscle development
zebrafish	GO:0007523	larval visceral muscle development
zebrafish	GO:0007522	visceral muscle development
zebrafish	GO:0007513	pericardial cell differentiation
zebrafish	GO:0007512	adult heart development
zebrafish	GO:0007510	cardioblast cell fate determination
zebrafish	GO:0007506	gonadal mesoderm development
zebrafish	GO:0007500	mesodermal cell fate determination
zebrafish	GO:0007494	midgut development
zebrafish	GO:0007442	hindgut morphogenesis
zebrafish	GO:0007438	oenocyte development
zebrafish	GO:0007435	salivary gland morphogenesis
zebrafish	GO:0007432	salivary gland boundary specification
zebrafish	GO:0007431	salivary gland development
zebrafish	GO:0007419	ventral cord development
zebrafish	GO:0007415	defasciculation of motor neuron axon
zebrafish	GO:0007406	negative regulation of neuroblast proliferation
zebrafish	GO:0007386	compartment pattern formation
zebrafish	GO:0007385	specification of segmental identity abdomen
zebrafish	GO:0007382	specification of segmental identity maxillary segment
zebrafish	GO:0007381	specification of segmental identity labial segment
zebrafish	GO:0007380	specification of segmental identity head
zebrafish	GO:0007362	terminal region determination
zebrafish	GO:0007354	zygotic determination of anterior posterior axis embryo
zebrafish	GO:0007352	zygotic specification of dorsal ventral axis
zebrafish	GO:0007349	cellularization
zebrafish	GO:0007340	acrosome reaction
zebrafish	GO:0007339	binding of sperm to zona pellucida
zebrafish	GO:0007319	negative regulation of oskar mrna translation
zebrafish	GO:0007291	sperm individualization
zebrafish	GO:0007289	spermatid nucleus differentiation
zebrafish	GO:0007288	sperm axoneme assembly
zebrafish	GO:0007280	pole cell migration
zebrafish	GO:0007279	pole cell formation
zebrafish	GO:0007277	pole cell development
zebrafish	GO:0007271	synaptic transmission cholinergic
zebrafish	GO:0007263	nitric oxide mediated signal transduction
zebrafish	GO:0007260	tyrosine phosphorylation of stat protein
zebrafish	GO:0007231	osmosensory signaling pathway
zebrafish	GO:0007229	integrin mediated signaling pathway
zebrafish	GO:0007228	positive regulation of hh target transcription factor activity
zebrafish	GO:0007227	signal transduction downstream of smoothened
zebrafish	GO:0007215	glutamate signaling pathway
zebrafish	GO:0007212	dopamine receptor signaling pathway
zebrafish	GO:0007205	activation of protein kinase c activity by g protein coupled receptor protein signaling pathway
zebrafish	GO:0007195	inhibition of adenylate cyclase activity by dopamine receptor signaling pathway
zebrafish	GO:0007193	inhibition of adenylate cyclase activity by g protein signaling pathway
zebrafish	GO:0007191	activation of adenylate cyclase activity by dopamine receptor signaling pathway
zebrafish	GO:0007190	activation of adenylate cyclase activity
zebrafish	GO:0007189	activation of adenylate cyclase activity by g protein signaling pathway
zebrafish	GO:0007184	smad protein import into nucleus
zebrafish	GO:0007183	smad protein complex assembly
zebrafish	GO:0007176	regulation of epidermal growth factor receptor activity
zebrafish	GO:0007173	epidermal growth factor receptor signaling pathway
zebrafish	GO:0007159	leukocyte cell cell adhesion
zebrafish	GO:0007157	heterophilic cell cell adhesion
zebrafish	GO:0007135	meiosis ii
zebrafish	GO:0007131	reciprocal meiotic recombination
zebrafish	GO:0007130	synaptonemal complex assembly
zebrafish	GO:0007128	meiotic prophase i
zebrafish	GO:0007124	pseudohyphal growth
zebrafish	GO:0007118	budding cell apical bud growth
zebrafish	GO:0007117	budding cell bud growth
zebrafish	GO:0007114	cell budding
zebrafish	GO:0007112	male meiosis cytokinesis
zebrafish	GO:0007109	cytokinesis completion of separation
zebrafish	GO:0007099	centriole replication
zebrafish	GO:0007096	regulation of exit from mitosis
zebrafish	GO:0007094	mitotic cell cycle spindle assembly checkpoint
zebrafish	GO:0007091	mitotic metaphase anaphase transition
zebrafish	GO:0007090	regulation of s phase of mitotic cell cycle
zebrafish	GO:0007080	mitotic metaphase plate congression
zebrafish	GO:0007076	mitotic chromosome condensation
zebrafish	GO:0007040	lysosome organization
zebrafish	GO:0007032	endosome organization
zebrafish	GO:0007031	peroxisome organization
zebrafish	GO:0007029	endoplasmic reticulum organization
zebrafish	GO:0007026	negative regulation of microtubule depolymerization
zebrafish	GO:0007020	microtubule nucleation
zebrafish	GO:0007009	plasma membrane organization
zebrafish	GO:0007008	outer mitochondrial membrane organization
zebrafish	GO:0007006	mitochondrial membrane organization
zebrafish	GO:0007005	mitochondrion organization
zebrafish	GO:0007000	nucleolus organization
zebrafish	GO:0006986	response to unfolded protein
zebrafish	GO:0006984	er nucleus signaling pathway
zebrafish	GO:0006972	hyperosmotic response
zebrafish	GO:0006953	acute phase response
zebrafish	GO:0006942	regulation of striated muscle contraction
zebrafish	GO:0006940	regulation of smooth muscle contraction
zebrafish	GO:0006939	smooth muscle contraction
zebrafish	GO:0006930	substrate dependent cell migration cell extension
zebrafish	GO:0006929	substrate dependent cell migration
zebrafish	GO:0006921	cellular component disassembly involved in apoptosis
zebrafish	GO:0006919	activation of caspase activity
zebrafish	GO:0006911	phagocytosis engulfment
zebrafish	GO:0006904	vesicle docking involved in exocytosis
zebrafish	GO:0006903	vesicle targeting
zebrafish	GO:0006900	membrane budding
zebrafish	GO:0006893	golgi to plasma membrane transport
zebrafish	GO:0006890	retrograde vesicle mediated transport golgi to er
zebrafish	GO:0006888	er to golgi vesicle mediated transport
zebrafish	GO:0006882	cellular zinc ion homeostasis
zebrafish	GO:0006878	cellular copper ion homeostasis
zebrafish	GO:0006809	nitric oxide biosynthetic process
zebrafish	GO:0006801	superoxide metabolic process
zebrafish	GO:0006754	atp biosynthetic process
zebrafish	GO:0006749	glutathione metabolic process
zebrafish	GO:0006739	nadp metabolic process
zebrafish	GO:0006733	oxidoreduction coenzyme metabolic process
zebrafish	GO:0006707	cholesterol catabolic process
zebrafish	GO:0006706	steroid catabolic process
zebrafish	GO:0006704	glucocorticoid biosynthetic process
zebrafish	GO:0006695	cholesterol biosynthetic process
zebrafish	GO:0006693	prostaglandin metabolic process
zebrafish	GO:0006692	prostanoid metabolic process
zebrafish	GO:0006690	icosanoid metabolic process
zebrafish	GO:0006662	glycerol ether metabolic process
zebrafish	GO:0006661	phosphatidylinositol biosynthetic process
zebrafish	GO:0006656	phosphatidylcholine biosynthetic process
zebrafish	GO:0006641	triglyceride metabolic process
zebrafish	GO:0006639	acylglycerol metabolic process
zebrafish	GO:0006638	neutral lipid metabolic process
zebrafish	GO:0006637	acyl coa metabolic process
zebrafish	GO:0006636	unsaturated fatty acid biosynthetic process
zebrafish	GO:0006635	fatty acid beta oxidation
zebrafish	GO:0006626	protein targeting to mitochondrion
zebrafish	GO:0006612	protein targeting to membrane
zebrafish	GO:0006611	protein export from nucleus
zebrafish	GO:0006600	creatine metabolic process
zebrafish	GO:0006599	phosphagen metabolic process
zebrafish	GO:0006586	indolalkylamine metabolic process
zebrafish	GO:0006577	betaine metabolic process
zebrafish	GO:0006573	valine metabolic process
zebrafish	GO:0006568	tryptophan metabolic process
[truncated: 6,092 more rows]
