# Supplementary material for: Functional Knowledge Transfer for High-accuracy Prediction of Under-studied Biological Processes
Source: PLoS Comput Biol. 2013 Mar 14;9(3):e1002957. doi: 10.1371/journal.pcbi.1002957 (PMC3597527; doi:10.1371/journal.pcbi.1002957)
Supplement: Text S3 — All GO terms prediction evaluation results for temporal and random holdout. (TXT) [file pcbi.1002957.s007.txt]

ORG	GOID	AUC_RANDOM_HOLDOUT	AUC_TEMPORAL_HOLDOUT
fly	GO:0000022	0.830972176769667	NA
fly	GO:0000041	0.6343593854875	0.941624365482
fly	GO:0000070	0.876386613569667	0.857662463628
fly	GO:0000075	0.741018212692667	0.49052289632
fly	GO:0000077	0.703994243713333	0.435752621068
fly	GO:0000082	0.4967336331025	0.478484565014
fly	GO:0000084	0.704727081342333	0.240905542545
fly	GO:0000086	0.679066517922	0.391257584115
fly	GO:0000087	0.800149588703	0.650354969574
fly	GO:0000090	0.807822841184667	0.704214559387
fly	GO:0000122	0.735499345497333	0.717007133593
fly	GO:0000165	0.814792399781333	0.737567167947
fly	GO:0000184	0.790752996645667	NA
fly	GO:0000212	0.917931661790667	0.842523364486
fly	GO:0000226	0.799013187969333	0.684104627767
fly	GO:0000271	0.917443514063	NA
fly	GO:0000279	0.807354889563333	NA
fly	GO:0000280	0.818137984723	0.591648332307
fly	GO:0000288	0.0923535253227	NA
fly	GO:0000302	0.971821073510667	0.489275691568
fly	GO:0000338	0.9940476190475	NA
fly	GO:0000375	0.866373326291333	0.836652641421
fly	GO:0000377	0.813590513193	0.844553529687
fly	GO:0000380	0.799244450283667	0.895224756569
fly	GO:0000381	0.805088449435333	0.880573035212
fly	GO:0000398	0.850004612078333	0.872263797942
fly	GO:0000578	0.815613035445	0.722205112411
fly	GO:0000723	0.863315435246667	0.899025069638
fly	GO:0000768	0.972005734248667	0.831824512535
fly	GO:0000819	0.864813265732	0.825790789521
fly	GO:0000904	0.783073189361333	0.721550413781
fly	GO:0000910	0.867352719316667	0.841153210576
fly	GO:0000916	0.911941834157	NA
fly	GO:0000956	0.699840186544667	0.747416319605
fly	GO:0001505	0.904328899027667	0.869513168396
fly	GO:0001508	0.580787585725667	0.614173228346
fly	GO:0001558	0.750397079452	0.751205296107
fly	GO:0001578	0.741516273643	0.835452196382
fly	GO:0001654	0.829381601418667	0.824578841836
fly	GO:0001655	0.830643582032667	0.625070960417
fly	GO:0001666	0.760949616474	0.566596244131
fly	GO:0001667	0.802750856757	0.654675221686
fly	GO:0001700	0.78294533743	0.709583533365
fly	GO:0001703	0.753067783464667	NA
fly	GO:0001704	0.88590160341	NA
fly	GO:0001707	0.897520416949	NA
fly	GO:0001708	0.840380524937	0.708586566932
fly	GO:0001709	0.765861304657333	0.768520696143
fly	GO:0001736	0.862085722875333	0.694695898161
fly	GO:0001737	0.910865033435667	0.932247646533
fly	GO:0001738	0.843537806596333	0.71657617249
fly	GO:0001742	0.637243208054333	NA
fly	GO:0001745	0.830389501039667	0.832072916667
fly	GO:0001746	0.9979149291075	NA
fly	GO:0001748	0.8957183461325	NA
fly	GO:0001751	0.794281379289	0.848435301723
fly	GO:0001752	0.765582451895	0.943932287455
fly	GO:0001754	0.823122990974333	0.836496350365
fly	GO:0001763	0.837152517614333	0.907527881041
fly	GO:0001775	0.687084077393333	NA
fly	GO:0001894	0.718826725738667	NA
fly	GO:0001932	0.699642528115333	0.586607142857
fly	GO:0001964	0.745477511259667	0.262876873242
fly	GO:0002009	0.812886964145667	0.740492710116
fly	GO:0002064	0.580322873564333	0.459394781535
fly	GO:0002118	0.765892459985333	NA
fly	GO:0002121	0.738777756531333	NA
fly	GO:0002164	0.665720698282667	0.627274870344
fly	GO:0002165	0.768881014078333	NA
fly	GO:0002168	0.619906475151333	0.643157403083
fly	GO:0002251	0.7690029615	NA
fly	GO:0002252	0.740278401910333	0.572097378277
fly	GO:0002376	0.748785389692333	0.608266463536
fly	GO:0002385	0.653998025666	NA
fly	GO:0002440	0.714478025395333	0.546578911285
fly	GO:0002520	0.813397626043667	0.731103286385
fly	GO:0002682	0.755521812436333	0.639750084431
fly	GO:0002683	0.6478929912795	0.667591736047
fly	GO:0002684	0.797144432042	0.536274897771
fly	GO:0002697	0.747708052592667	0.556384356384
fly	GO:0002700	0.749439618827	0.572572193759
fly	GO:0002759	0.695766388043	0.518258426966
fly	GO:0002775	0.716457355290333	0.572037510656
fly	GO:0002777	0.770671033881	0.513905562225
fly	GO:0002778	0.775870018207667	0.562996727443
fly	GO:0002780	0.819958209639	0.614890135577
fly	GO:0002784	0.77149561708	0.581112669472
fly	GO:0002786	0.78630937761	0.651497426299
fly	GO:0002805	0.743762613109667	0.562074034478
fly	GO:0002807	0.759123857771	0.51199376947
fly	GO:0002808	0.790157464382	0.610888993415
fly	GO:0002812	0.770179805433667	0.578959700094
fly	GO:0002813	0.791421206092	0.577322017916
fly	GO:0002831	0.762944155029	0.576640852084
fly	GO:0002832	0.0687622789784	0.413468634686
fly	GO:0002920	0.737751744568333	0.543252424794
fly	GO:0003001	0.824423760317333	0.854488753235
fly	GO:0003002	0.779251411497	0.620754289069
fly	GO:0003006	0.799582689416667	0.700134034669
fly	GO:0003007	0.868948319418667	0.622870178941
fly	GO:0003008	0.791066429291	0.731595592071
fly	GO:0003012	0.841967513638333	NA
fly	GO:0003013	0.754593058883667	0.702775208141
fly	GO:0003015	0.658089599627333	0.717946345976
fly	GO:0005975	0.834058534472	0.731667025785
fly	GO:0005976	0.927834296068333	NA
fly	GO:0005996	0.774787535801667	NA
fly	GO:0006022	0.889663143139667	NA
fly	GO:0006023	0.957798579408667	NA
fly	GO:0006029	0.8835108604845	NA
fly	GO:0006030	0.894651594328	NA
fly	GO:0006066	0.778285715944	0.785150812065
fly	GO:0006082	0.830816109415333	0.77505396238
fly	GO:0006084	0.65666768507	0.255367036011
fly	GO:0006091	0.713040218391	0.425088857982
fly	GO:0006099	0.60378310685	NA
fly	GO:0006140	0.811596400792333	0.687432453296
fly	GO:0006163	0.809223004649667	0.7111202058
fly	GO:0006164	0.939753858568667	0.988243841226
fly	GO:0006171	0.8715831357245	NA
fly	GO:0006184	0.793807354514333	0.644473975637
fly	GO:0006195	0.750284141037	0.588965517241
fly	GO:0006259	0.789418773427	0.808005852843
fly	GO:0006260	0.833145089848333	0.814775910364
fly	GO:0006261	0.766634288509333	0.825152738946
fly	GO:0006270	0.781655168851333	NA
fly	GO:0006275	0.852027096584333	0.670636762052
fly	GO:0006281	0.829264320236	0.840380549683
fly	GO:0006289	0.82226762002	NA
fly	GO:0006302	0.861765430831	0.846135265701
fly	GO:0006310	0.840193318506667	0.78373605948
fly	GO:0006323	0.866800158622333	0.735897435897
fly	GO:0006325	0.864459482521667	0.795237372971
fly	GO:0006333	0.860136799076333	NA
fly	GO:0006334	0.911068545363667	NA
fly	GO:0006338	0.808576170574	0.884732645403
fly	GO:0006342	0.820544038434	0.663873829473
fly	GO:0006351	0.775035763381333	0.713896419688
fly	GO:0006352	0.916241053684	NA
fly	GO:0006355	0.767380300329333	0.716104139209
fly	GO:0006357	0.761772520001333	0.736739908023
fly	GO:0006366	0.735660424384667	0.752038903804
fly	GO:0006367	0.916796008867	NA
fly	GO:0006378	0.638614433209333	0.433850214451
fly	GO:0006396	0.815711676815	0.726803443177
fly	GO:0006397	0.790872443904	0.749074168798
fly	GO:0006398	0.795102880576	NA
fly	GO:0006401	0.72922671117	0.64740590888
fly	GO:0006402	0.690380060599667	0.621537647914
fly	GO:0006403	0.776512951122667	0.589015909546
fly	GO:0006405	0.48310139165	0.53297084683
fly	GO:0006406	0.144278606965	0.638130495141
fly	GO:0006412	0.823151094646333	0.715072328511
fly	GO:0006413	0.89443704797	0.80536868487
fly	GO:0006417	0.845632676440333	0.604970487729
fly	GO:0006461	0.738563359008333	0.676264361831
fly	GO:0006464	0.761857790135333	0.717564798071
fly	GO:0006468	0.802924577256	0.751907486886
fly	GO:0006469	0.571676263959	NA
fly	GO:0006470	0.799148425320667	0.111007895959
fly	GO:0006473	0.886850842181	0.736705336427
fly	GO:0006475	0.833517385591667	0.632946635731
fly	GO:0006479	0.783990582038667	0.79712001242
fly	GO:0006486	0.815520581803	0.849599682393
fly	GO:0006497	0.627168195273	0.572911859714
fly	GO:0006508	0.852237418392667	0.737612764239
fly	GO:0006511	0.769510136133333	0.875290157846
fly	GO:0006518	0.755684842100333	0.473705232326
fly	GO:0006520	0.777288236642	0.848982423682
fly	GO:0006576	0.905266858300333	0.764434180139
fly	GO:0006582	0.804631523279	0.473404255319
fly	GO:0006584	0.997854077253	NA
fly	GO:0006605	0.670781395963333	0.523961202938
fly	GO:0006606	0.756745406028667	0.583680497695
fly	GO:0006629	0.843167967358333	0.735875175974
fly	GO:0006643	0.804637235731	0.780582524272
fly	GO:0006644	0.743436343834	0.734057301294
fly	GO:0006650	0.851803316764	0.827865064695
fly	GO:0006664	0.967196819085	NA
fly	GO:0006665	0.79596840014	0.476300400123
fly	GO:0006694	0.936969041629333	NA
fly	GO:0006725	0.912517045048333	0.78752900232
fly	GO:0006726	0.913655196031	NA
fly	GO:0006727	0.917749054272	NA
fly	GO:0006730	0.825928316745667	0.817240621739
fly	GO:0006732	0.532513734685333	0.412713082769
fly	GO:0006753	0.826487726044333	0.741110314791
fly	GO:0006790	0.969324352548	NA
fly	GO:0006793	0.809762666573667	0.702261981517
fly	GO:0006796	0.804214290766333	0.689017837954
fly	GO:0006811	0.886103392466	0.838099703079
fly	GO:0006812	0.845063123378667	0.826737967914
fly	GO:0006814	0.887989298373667	0.711792742927
fly	GO:0006816	0.820698552641	0.635281885397
fly	GO:0006820	0.889173845081333	0.819264736085
fly	GO:0006836	0.883333491151333	0.815985130112
fly	GO:0006865	0.978873301912	0.827886836028
fly	GO:0006869	0.839849064231333	0.727223761157
fly	GO:0006873	0.789038303038333	0.75749152955
fly	GO:0006874	0.918608222762	NA
fly	GO:0006875	0.866663464185333	NA
fly	GO:0006886	0.730550228443333	0.537487653767
fly	GO:0006887	0.892068694277667	0.822717060922
fly	GO:0006897	0.646422102141667	0.629289899554
fly	GO:0006898	0.628367476810333	0.605189990732
fly	GO:0006906	0.9424547945525	0.651815943367
fly	GO:0006909	0.604167645184333	0.536088419029
fly	GO:0006911	0.602898872298667	NA
fly	GO:0006913	0.705949395990333	0.590478999528
fly	GO:0006914	0.849051868469333	0.63283262979
fly	GO:0006915	0.715487152532667	0.591572598181
fly	GO:0006916	0.888281434155333	NA
fly	GO:0006917	0.763286735879333	0.563185951709
fly	GO:0006919	0.765965148602333	0.591858282496
fly	GO:0006928	0.837536293293667	0.721095167409
fly	GO:0006935	0.846150572605667	0.725051605699
fly	GO:0006936	0.843502704812667	NA
fly	GO:0006944	0.780146658254333	0.89470642626
fly	GO:0006949	0.966044542780333	0.85045264624
fly	GO:0006952	0.834912298079667	0.790530504722
fly	GO:0006955	0.760299790679	0.649568552253
fly	GO:0006959	0.720953438780333	0.555787076817
fly	GO:0006963	0.802484268755333	0.6243535496
fly	GO:0006974	0.759314854168	0.585960765618
fly	GO:0006979	0.884648746369	0.793561941702
fly	GO:0006997	0.739886350599333	0.680981187263
fly	GO:0007005	0.791151609038333	0.714285714286
fly	GO:0007015	0.778108839651667	0.744089164992
fly	GO:0007017	0.791626934656667	0.657714582972
fly	GO:0007018	0.781720167528667	0.703393770339
fly	GO:0007019	0.744501773054333	0.86747099768
fly	GO:0007026	0.715442196776	NA
fly	GO:0007028	0.824718770502	0.665654205607
fly	GO:0007029	0.7031726437425	NA
fly	GO:0007030	0.548281870148333	NA
fly	GO:0007034	0.770174543250333	NA
fly	GO:0007041	0.739621480499333	NA
fly	GO:0007043	0.837048732506667	0.594972808065
fly	GO:0007050	0.713107519234667	0.548495980696
fly	GO:0007051	0.797619069409	0.784356369777
fly	GO:0007052	0.819678481798667	0.724608967675
fly	GO:0007056	0.637471969976	NA
fly	GO:0007059	0.847334993221	0.826880131363
fly	GO:0007060	0.894860416535	0.929475164011
fly	GO:0007062	0.643055101772	0.807106124357
fly	GO:0007064	0.923076923077	NA
fly	GO:0007067	0.829662946145333	0.608011094795
fly	GO:0007076	0.77880491307	NA
fly	GO:0007080	0.998898318801667	NA
fly	GO:0007088	0.830327196819333	0.771539206196
fly	GO:0007090	0.71628047727	0.154509803922
fly	GO:0007091	0.773852511961333	NA
fly	GO:0007093	0.719711159897667	0.456747572816
fly	GO:0007094	0.603124658032667	NA
fly	GO:0007095	0.696597390942	0.338516121486
fly	GO:0007097	0.757108064029	NA
fly	GO:0007098	0.730032643889333	0.653492370514
fly	GO:0007099	0.597971486865667	0.534191694527
fly	GO:0007100	0.9772577691425	NA
fly	GO:0007110	0.808467741935	NA
fly	GO:0007111	0.810483870968	NA
fly	GO:0007112	0.764015248271	0.501063868152
fly	GO:0007126	0.844045993441667	0.760671515686
fly	GO:0007127	0.797454639312667	0.886166835041
fly	GO:0007131	0.820313153375	0.789645522388
fly	GO:0007135	0.862608488529333	NA
fly	GO:0007140	0.834353157807333	0.733905944383
fly	GO:0007143	0.854171784579	0.787541293063
fly	GO:0007147	0.271629778672	NA
fly	GO:0007154	0.743421992667	0.66805563631
fly	GO:0007155	0.783229994201	0.644682880305
fly	GO:0007156	0.920258873810667	NA
fly	GO:0007162	0.749720226455	0.656084656085
fly	GO:0007163	0.833499678247	0.761081911061
fly	GO:0007164	0.856978798674	0.731717647059
fly	GO:0007166	0.747596968481	0.610901116427
fly	GO:0007167	0.824825074283	0.541697456493
fly	GO:0007169	0.796789093203667	0.623753554502
fly	GO:0007173	0.732592543412	0.356781770104
fly	GO:0007178	0.792773918146333	0.369518466573
fly	GO:0007179	0.820273320714333	NA
fly	GO:0007184	0.706370864834	NA
fly	GO:0007186	0.918987710646	0.900134594991
fly	GO:0007187	0.999000999001	NA
fly	GO:0007188	1	NA
fly	GO:0007200	0.841365461847	NA
fly	GO:0007202	0.970139344018667	NA
fly	GO:0007218	0.927564729377667	0.934677793231
fly	GO:0007219	0.711318873683	0.572028299876
fly	GO:0007224	0.70910254957	0.509668919206
fly	GO:0007243	0.804131693880667	0.711544795784
fly	GO:0007254	0.778096181213	0.717968668949
fly	GO:0007259	0.679994463236	0.671024571164
fly	GO:0007264	0.805101401853	0.557695282289
fly	GO:0007265	0.739785156988	0.528924980665
fly	GO:0007267	0.864228320717667	0.783638972631
fly	GO:0007268	0.893191694867333	0.828379881811
fly	GO:0007269	0.83810574533	0.867829887858
fly	GO:0007270	0.838921408902667	NA
fly	GO:0007272	0.579547200293	0.511986658328
fly	GO:0007274	0.869173840126333	0.698981056257
fly	GO:0007277	0.885505320717	NA
fly	GO:0007279	0.784441206978333	NA
fly	GO:0007280	0.999001996008	NA
fly	GO:0007281	0.852959761371333	0.768793588911
fly	GO:0007282	0.784301530293	NA
fly	GO:0007283	0.811011927641667	0.753688637617
fly	GO:0007286	0.886078198478667	0.814694226563
fly	GO:0007289	0.886316992397667	0.755284170972
fly	GO:0007291	0.878216281976667	0.776325517533
fly	GO:0007292	0.828780845153667	0.7717499539
fly	GO:0007293	0.876961161638	0.9081671415
fly	GO:0007294	0.820799454581	NA
fly	GO:0007297	0.902039621563333	0.916060752949
fly	GO:0007298	0.892501859593333	0.902340413416
fly	GO:0007300	0.812652155117	0.822085889571
fly	GO:0007304	0.843763685974333	0.798757170172
fly	GO:0007305	0.972682424245333	0.814926783184
fly	GO:0007306	0.853254882854333	0.669904761905
fly	GO:0007308	0.875229853786	0.750360923965
fly	GO:0007309	0.886616658466333	0.73091029341
fly	GO:0007310	0.799425369727667	0.669155998103
fly	GO:0007314	0.830870993008	0.745083932854
fly	GO:0007315	0.842053864064	0.630481055768
fly	GO:0007316	0.834101759158	0.731220977875
fly	GO:0007317	0.843185407962667	NA
fly	GO:0007318	0.498598131955867	NA
fly	GO:0007320	0.833546339205	0.907963647566
fly	GO:0007338	0.852619465855333	NA
fly	GO:0007343	0.914700485225	NA
fly	GO:0007346	0.737521941877	0.580386412398
fly	GO:0007349	0.804840013489	0.761127787307
fly	GO:0007350	0.831827341723333	0.665964147287
fly	GO:0007351	0.800846707365	0.681588640684
fly	GO:0007354	0.873495062112333	NA
fly	GO:0007362	0.894163518277	NA
fly	GO:0007365	0.799170865095333	0.919787765293
fly	GO:0007367	0.791139741351667	NA
fly	GO:0007369	0.848029218701333	0.79220657277
fly	GO:0007370	0.780161889086667	NA
fly	GO:0007379	0.862188756695667	0.698139534884
fly	GO:0007380	0.9478047595625	NA
fly	GO:0007389	0.782185923639	0.602517438174
fly	GO:0007390	0.837451899092667	NA
fly	GO:0007391	0.788353149196667	0.588584331023
fly	GO:0007392	0.906194855014333	NA
fly	GO:0007394	0.746112589525667	NA
fly	GO:0007405	0.851266372569	0.764736454589
fly	GO:0007409	0.827442221295333	0.727196184978
fly	GO:0007411	0.865008638092667	0.753213323198
fly	GO:0007412	0.745075058252	0.568712656165
fly	GO:0007413	0.652094599160333	0.579819990526
fly	GO:0007416	0.847675203904	0.717674386828
fly	GO:0007417	0.810067079181	0.721640929427
fly	GO:0007418	0.695354794897667	NA
fly	GO:0007419	0.810897177618667	0.652582159624
fly	GO:0007420	0.848992718595333	0.765972894482
fly	GO:0007422	0.709987143496667	0.477530747398
fly	GO:0007423	0.80814924995	0.759630399305
fly	GO:0007424	0.895117942754667	0.725726412014
fly	GO:0007426	0.905451345253333	0.542590742591
fly	GO:0007427	0.787403910136	0.630234741784
fly	GO:0007431	0.800207839025	0.743075453677
fly	GO:0007432	0.823391089109	NA
fly	GO:0007435	0.801732439876667	0.685605493982
fly	GO:0007438	0.587578598804667	NA
fly	GO:0007440	0.876602970948	NA
fly	GO:0007442	0.809427919810667	0.481442577031
fly	GO:0007443	0.785385909583667	0.577280033183
fly	GO:0007444	0.768383073682667	0.608042194684
fly	GO:0007445	0.822690860852	NA
fly	GO:0007446	0.753211846993667	0.499183768657
fly	GO:0007447	0.6969111601	0.47583132395
fly	GO:0007448	0.829048239792	NA
fly	GO:0007449	0.725244590094	NA
fly	GO:0007450	0.674077017578	0.515371734218
fly	GO:0007455	0.731299309598333	NA
fly	GO:0007464	0.724637385338	NA
fly	GO:0007465	0.776095268045667	NA
fly	GO:0007469	0.749482032118333	0.919576350093
fly	GO:0007472	0.832887559322667	0.75095454218
fly	GO:0007474	0.710350402247333	0.654858784107
fly	GO:0007475	0.74009982658	NA
fly	GO:0007476	0.854831129965667	0.74616375448
fly	GO:0007478	0.818909493825667	NA
fly	GO:0007479	0.717327779893333	NA
fly	GO:0007480	0.794261597253	NA
fly	GO:0007482	0.540780570161667	NA
fly	GO:0007483	0.5515957749265	NA
fly	GO:0007484	0.627042162023	NA
fly	GO:0007485	0.711363601295667	NA
fly	GO:0007494	0.636023832511	NA
fly	GO:0007498	0.817204558204	NA
fly	GO:0007506	0.998997995992	NA
fly	GO:0007507	0.897774484902333	0.922497661366
fly	GO:0007509	0.7917673079715	NA
fly	GO:0007513	0.852005098489667	NA
fly	GO:0007517	0.770627878665333	0.707933386399
fly	GO:0007519	0.823090226992	0.712696803435
fly	GO:0007520	0.970137333558333	0.804723769731
fly	GO:0007522	0.916490760415667	NA
fly	GO:0007525	0.843938976193333	0.606245317025
fly	GO:0007527	0.883143983699667	NA
fly	GO:0007528	0.835890217043	0.792398231239
fly	GO:0007530	0.858517686859667	NA
fly	GO:0007538	0.608174181189	NA
fly	GO:0007548	0.807487929342667	0.508453993461
fly	GO:0007552	0.785940997522	0.73743761831
fly	GO:0007559	0.778278869443	0.736634325861
fly	GO:0007560	0.841034629396667	0.715724877959
fly	GO:0007568	0.809978543373333	0.732910438387
fly	GO:0007584	0.606948347684	NA
fly	GO:0007591	0.746415234944	NA
fly	GO:0007592	0.563806795722	NA
fly	GO:0007600	0.870465668316333	0.762653023936
fly	GO:0007601	0.837609938891667	0.795014708159
fly	GO:0007602	0.849945681072333	0.722408963585
fly	GO:0007603	0.888969957328667	NA
fly	GO:0007605	0.934822289303667	0.840029416318
fly	GO:0007606	0.939371684047333	0.804932526757
fly	GO:0007608	0.938752433273	0.766736737093
fly	GO:0007610	0.755666994459	0.680485929033
fly	GO:0007611	0.836634417561667	0.776902611496
fly	GO:0007612	0.824331888844	0.771359280037
fly	GO:0007613	0.806723930203667	0.733636525771
fly	GO:0007616	0.807276360866	0.69156954157
fly	GO:0007617	0.909006008795667	0.807291233325
fly	GO:0007618	0.875536402050667	0.83025128528
fly	GO:0007619	0.878710258216333	0.778393190299
fly	GO:0007620	0.827314371248667	0.878825940372
fly	GO:0007622	0.816413338574667	0.830105770726
fly	GO:0007623	0.893157170473333	0.826646284102
fly	GO:0007626	0.801641519318333	0.660990252021
fly	GO:0007628	0.649893091423	NA
fly	GO:0007629	0.726191879166	NA
fly	GO:0007631	0.862234656203667	0.754359925789
fly	GO:0007632	0.704058063371333	0.570183556995
fly	GO:0007635	0.744180783726	0.584064327485
fly	GO:0008015	0.623216504175667	0.853068758653
fly	GO:0008016	0.715922603737	NA
fly	GO:0008037	0.787570394762	0.759112149533
fly	GO:0008038	0.784525601357333	0.697946400254
fly	GO:0008045	0.878486370547667	0.75573133899
fly	GO:0008049	0.879520695578667	0.728945435117
fly	GO:0008052	0.838041116282	NA
fly	GO:0008055	0.897179255778	NA
fly	GO:0008057	0.887170184372333	NA
fly	GO:0008063	0.931676555851	0.840417633411
fly	GO:0008064	0.796080180571	0.794434001671
fly	GO:0008088	0.934653269639333	0.707580670063
fly	GO:0008101	0.854672966721333	NA
fly	GO:0008103	0.839193861761333	0.813993336506
fly	GO:0008104	0.695770626657333	0.552409580915
fly	GO:0008105	0.798807101107333	0.672372093023
fly	GO:0008154	0.845678301353667	0.845213014981
fly	GO:0008156	0.837363522424	0.610518999073
fly	GO:0008202	0.854679499854333	NA
fly	GO:0008205	0.805422704330667	NA
fly	GO:0008213	0.848208259584333	0.785863996274
fly	GO:0008219	0.68147739303	0.581662880648
fly	GO:0008258	0.78198374434	NA
fly	GO:0008277	0.91206478462	NA
fly	GO:0008283	0.766123590797	0.712219036742
fly	GO:0008284	0.781073956615333	0.818981698733
fly	GO:0008285	0.771932905741	0.751622002821
fly	GO:0008286	0.932224974964	0.774537037037
fly	GO:0008293	0.816173031716667	NA
fly	GO:0008298	0.814060139827333	0.634689107059
fly	GO:0008306	0.810809463156333	0.737661528881
fly	GO:0008334	0.729299007096667	NA
fly	GO:0008340	0.784165099633667	0.743172221433
fly	GO:0008344	0.749903105546333	0.702839966833
fly	GO:0008345	0.699200842588	NA
fly	GO:0008347	0.821026102683	NA
fly	GO:0008354	0.779235876220333	0.511059190031
fly	GO:0008355	0.730474730294	0.562412342216
fly	GO:0008356	0.857622868010333	0.706849673203
fly	GO:0008358	0.808830371805333	0.696898126279
fly	GO:0008360	0.798992733378333	0.875825222895
fly	GO:0008361	0.832686338667	0.726462176863
fly	GO:0008362	0.741154531524667	NA
fly	GO:0008363	0.591726735952667	NA
fly	GO:0008366	0.621452056874333	0.564206795914
fly	GO:0008380	0.829260660865	0.73931498829
fly	GO:0008406	0.871591086949333	NA
fly	GO:0008407	0.735663613593333	0.693048973144
fly	GO:0008544	0.828750483583	0.855832940807
fly	GO:0008582	0.788106779541	0.751121924845
fly	GO:0008584	0.987166831194	NA
fly	GO:0008585	0.79293364119	NA
fly	GO:0008586	0.837348621738667	0.591174587934
fly	GO:0008587	0.755832695541333	0.633306687983
fly	GO:0008589	0.677747168014333	0.548651162791
fly	GO:0008592	0.886769501164	0.746385542169
fly	GO:0008593	0.721022615325333	0.627314660071
fly	GO:0008594	0.497083535624667	NA
fly	GO:0008595	0.828707591053	0.689432683159
fly	GO:0008610	0.827480138101	0.87200236018
fly	GO:0009056	0.686728397109333	0.593639763696
fly	GO:0009057	0.676297823958667	0.628289473684
fly	GO:0009059	0.741074724272	0.682957227724
fly	GO:0009060	0.682467416681	0.352125693161
fly	GO:0009064	0.980763667674	0.916512915129
fly	GO:0009100	0.826079065522667	0.799052181528
fly	GO:0009101	0.824922509504	0.744149675626
fly	GO:0009109	0.638818304433	NA
fly	GO:0009112	0.883893639175	0.913551761268
fly	GO:0009117	0.813640711528667	0.727314074646
fly	GO:0009123	0.895236266468	0.89662037037
fly	GO:0009124	0.861450775421667	0.876189007147
fly	GO:0009141	0.800587509799333	0.599829973282
fly	GO:0009143	0.794892360429	0.620374868432
fly	GO:0009144	0.772986475385667	0.645474050684
fly	GO:0009146	0.779481967693333	0.6773540604
fly	GO:0009150	0.793881137155667	0.639462391709
fly	GO:0009154	0.795190699965667	0.65310501174
fly	GO:0009165	0.865319250649	0.989930555556
fly	GO:0009166	0.764500487639	0.614091332712
fly	GO:0009187	0.977301900339	0.98868836444
fly	GO:0009190	0.932718741932333	0.992772895467
fly	GO:0009199	0.802403170594	0.610780503603
fly	GO:0009203	0.827765903484667	0.679722289693
fly	GO:0009205	0.819645472766667	0.647741073597
fly	GO:0009207	0.800518013038	0.648469759534
fly	GO:0009247	0.890656063618	NA
fly	GO:0009259	0.807179345258333	0.644239332848
fly	GO:0009261	0.807515471691	0.622135859445
fly	GO:0009266	0.823435617120667	0.669562874655
fly	GO:0009267	0.763324393602333	0.742955751301
fly	GO:0009296	0.957533879497	NA
fly	GO:0009306	0.458621039196667	0.492975142813
fly	GO:0009308	0.868070200619333	0.786691108007
fly	GO:0009309	0.76059305163	NA
fly	GO:0009311	0.982856765910333	NA
fly	GO:0009312	0.999294383291	NA
fly	GO:0009314	0.819960638064333	0.630271772925
fly	GO:0009408	0.798902213792667	0.633360681356
fly	GO:0009411	0.815970809382667	0.600613994439
fly	GO:0009415	0.868563391932	NA
fly	GO:0009416	0.833940673282667	0.649243140965
fly	GO:0009453	0.688243660645667	NA
fly	GO:0009566	0.858128693984667	NA
fly	GO:0009581	0.884480393208667	0.796482075976
fly	GO:0009582	0.866663341145333	0.826578384163
fly	GO:0009583	0.865777125232	0.639161601995
fly	GO:0009584	0.846887396941667	0.69701023732
fly	GO:0009586	0.897799722121333	NA
fly	GO:0009593	0.958189276217333	0.677871229698
fly	GO:0009605	0.811323333067333	0.693625959149
fly	GO:0009607	0.747597918625667	0.620617343391
fly	GO:0009608	0.271119842829	NA
fly	GO:0009611	0.748100193279	0.56803879088
fly	GO:0009612	0.939581825814333	0.951929012346
fly	GO:0009615	0.888405298690333	0.859570041609
fly	GO:0009617	0.858874571946667	0.750101173614
fly	GO:0009620	0.948292119872333	0.680742459397
fly	GO:0009628	0.793418117938	0.632582226439
fly	GO:0009629	0.700204497111667	0.852886836028
fly	GO:0009636	0.778810100660333	NA
fly	GO:0009648	0.7204331711295	NA
fly	GO:0009649	0.751772788696667	NA
fly	GO:0009712	0.996137339056	NA
fly	GO:0009719	0.756292726977	0.736548786181
fly	GO:0009725	0.757457299322667	0.836353944563
fly	GO:0009790	0.743239628654	NA
fly	GO:0009791	0.724976239825333	NA
fly	GO:0009792	0.764216141186667	0.726585014409
fly	GO:0009794	0.482917476875	NA
fly	GO:0009798	0.817983500701	0.693753150924
fly	GO:0009826	0.835386164046667	0.959534883721
fly	GO:0009880	0.813173226696333	0.708468643656
fly	GO:0009886	0.802196014558667	0.728831050708
fly	GO:0009887	0.808581255145	NA
fly	GO:0009889	0.727671504582333	0.656465237167
fly	GO:0009890	0.757384530572667	0.648806855636
fly	GO:0009891	0.730050621629667	0.65486246871
fly	GO:0009892	0.715873633547333	0.629190814061
fly	GO:0009893	0.718739805828667	0.640160250377
fly	GO:0009894	0.756085542001	0.590436824498
fly	GO:0009895	0.644702300773667	0.271189376443
fly	GO:0009913	0.894253608757333	0.833645735708
fly	GO:0009948	0.819871827430667	0.683562292752
fly	GO:0009950	0.793958171296	0.51435272045
fly	GO:0009952	0.803238941428667	0.736595067621
fly	GO:0009953	0.773816046660333	0.567476556837
fly	GO:0009954	0.750937382077333	NA
fly	GO:0009966	0.752147471362333	0.609936714324
fly	GO:0009967	0.738645879458333	0.608611764706
fly	GO:0009968	0.764878131483667	0.710642618251
fly	GO:0009991	0.771652825652667	0.62605629117
fly	GO:0009994	0.884155413365667	0.720315772515
fly	GO:0009996	0.572453845358667	NA
fly	GO:0009997	0.745160691007	NA
fly	GO:0010001	0.750264128743333	0.461081017428
fly	GO:0010002	0.825723259114667	NA
fly	GO:0010004	0.761450789589667	NA
fly	GO:0010033	0.772068718606333	0.669917184265
fly	GO:0010035	0.885855666439	0.802833819528
fly	GO:0010038	0.934908636752667	0.582742316785
fly	GO:0010160	0.847931038040667	NA
fly	GO:0010212	0.869835561211667	NA
fly	GO:0010259	0.800859930643	0.738113614368
fly	GO:0010324	0.646372704986667	0.625244140625
fly	GO:0010389	0.679052528758333	0.363426684136
fly	GO:0010453	0.68258499717	0.96291145109
fly	GO:0010454	0.70079982809	NA
fly	GO:0010458	0.4129074120465	NA
fly	GO:0010498	0.823253487972333	0.75309645456
fly	GO:0010506	0.848776622995667	NA
fly	GO:0010517	0.910061040113667	NA
fly	GO:0010518	0.975199525190667	NA
fly	GO:0010551	0.686693570112333	0.429884691004
fly	GO:0010552	0.757621044842333	0.301142204455
fly	GO:0010556	0.743079088513667	0.688435456041
fly	GO:0010557	0.751355451082	0.681109306104
fly	GO:0010558	0.750466074964667	0.672543786832
fly	GO:0010562	0.9265451206105	NA
fly	GO:0010564	0.754003274256	0.510759736091
fly	GO:0010604	0.72905983309	0.663496549792
fly	GO:0010605	0.718947994184	0.629212728389
fly	GO:0010608	0.753959590451667	0.559512471655
fly	GO:0010623	0.796316330641	0.74015610438
fly	GO:0010627	0.705662187705	0.641859078129
fly	GO:0010628	0.773532029632	0.684081440394
fly	GO:0010629	0.765656354486	0.651780809376
fly	GO:0010631	0.735487122758333	0.625607476636
fly	GO:0010638	0.737848725204667	0.668775720165
fly	GO:0010639	0.639779783736	0.468390359705
fly	GO:0010646	0.718974437359	0.648614857879
fly	GO:0010647	0.701271789001333	0.622635294118
fly	GO:0010648	0.749991931138	0.695119296412
fly	GO:0010669	0.595482560479	NA
fly	GO:0010721	0.663648135909	0.577405857741
fly	GO:0010740	0.803407420788	0.754272517321
fly	GO:0010741	0.484087127507	0.628700277521
fly	GO:0010769	0.782460884978333	0.684584610146
fly	GO:0010817	0.882961025064	0.784569433343
fly	GO:0010863	0.907795854696	NA
fly	GO:0010876	0.785681162137667	0.539860981671
fly	GO:0010883	0.812667169460667	NA
fly	GO:0010927	0.827091117784	0.733210015489
fly	GO:0010941	0.718078243978	0.568917433526
fly	GO:0010942	0.760156063459333	0.697284761309
fly	GO:0010948	0.654354545012667	0.504039934007
fly	GO:0010952	0.703224459519	0.580813105186
fly	GO:0010959	0.883624251994667	0.777367205543
fly	GO:0010970	0.865288948299667	0.780512979305
fly	GO:0010975	0.786147798146333	0.623857279301
fly	GO:0012501	0.702207483815333	0.574897925853
fly	GO:0012502	0.739265131266	0.701693072383
fly	GO:0014016	0.765607501943667	0.725387142187
fly	GO:0014017	0.825587397790667	NA
fly	GO:0014019	0.4374093275305	0.498654026217
fly	GO:0014070	0.782853596447667	NA
fly	GO:0014073	0.586843342236	NA
fly	GO:0014706	0.791141122642333	0.733954154728
fly	GO:0014902	0.972652971676	0.810352831941
fly	GO:0015012	0.998342209691	NA
fly	GO:0015031	0.719663808245667	0.59042179461
fly	GO:0015672	0.957303470348333	0.851212471132
fly	GO:0015837	0.967213122385	0.859713228492
fly	GO:0015849	0.916440006539667	0.87150786309
fly	GO:0015931	0.738726120766	0.618392676711
fly	GO:0015980	0.605939253445	0.41208893006
fly	GO:0016042	0.898065942178	0.7108033241
fly	GO:0016044	0.629713093696	0.675557431244
fly	GO:0016049	0.859750107412333	0.740278076179
fly	GO:0016050	0.878543512183333	0.750764242705
fly	GO:0016051	0.916580645201333	NA
fly	GO:0016052	0.890850171218667	NA
fly	GO:0016053	0.748222758153	NA
fly	GO:0016055	0.784806322896333	0.677464383955
fly	GO:0016056	0.860422819032333	NA
fly	GO:0016059	0.886301412303	NA
fly	GO:0016071	0.795686578814667	0.729323176605
fly	GO:0016079	0.887824896252	0.770260223048
fly	GO:0016125	0.782686632205	NA
fly	GO:0016192	0.667654565152	0.671696966628
fly	GO:0016197	0.799906139712333	0.770331325301
fly	GO:0016198	0.779566699305333	0.872108843537
fly	GO:0016199	0.727040120259	0.840621963071
fly	GO:0016202	0.826762051805	0.683127572016
fly	GO:0016203	0.775790109608	0.724022346369
fly	GO:0016233	0.9682961731985	0.926368274583
fly	GO:0016236	0.265797392177	0.73569771296
fly	GO:0016246	0.730621430897	0.373011230697
fly	GO:0016265	0.686389395103667	0.578312279077
fly	GO:0016271	0.772926076981333	0.79501070091
fly	GO:0016310	0.788911343809	0.73627954779
fly	GO:0016311	0.753715834340333	0.519257540603
fly	GO:0016318	0.82614063567	NA
fly	GO:0016319	0.883757817682333	0.859926879669
fly	GO:0016321	0.891661862206333	0.950943396226
fly	GO:0016322	0.827130151916	0.729529411765
fly	GO:0016325	0.879644272742	0.89238004362
fly	GO:0016331	0.825286706914	0.582388153749
fly	GO:0016333	0.829768090522	0.507534883721
fly	GO:0016334	0.789569838264667	0.421352230483
fly	GO:0016337	0.804745182050667	0.644782405241
fly	GO:0016348	0.88997451147	NA
fly	GO:0016358	0.821343098980667	0.780300550919
fly	GO:0016360	0.831782892909333	NA
fly	GO:0016441	0.809645337611333	0.599296435272
fly	GO:0016458	0.760104438188667	0.617816681484
fly	GO:0016476	0.932470360582333	0.792534253965
fly	GO:0016477	0.830356822071	0.678762911953
fly	GO:0016482	0.716714357362667	0.70522906062
fly	GO:0016485	0.804517311675667	0.547339194817
fly	GO:0016545	0.863980159340333	0.782547830145
fly	GO:0016567	0.807152696726	0.776
fly	GO:0016568	0.872510618224667	0.828508381912
fly	GO:0016569	0.842797852821333	0.835000547625
fly	GO:0016570	0.846035370211	0.825525306048
fly	GO:0016571	0.886942069470667	0.875246132208
fly	GO:0016572	0.8174637241145	NA
fly	GO:0016573	0.869492994405333	0.624953271028
fly	GO:0016578	0.996981891348	NA
fly	GO:0016579	0.870308021407	0.849422632794
fly	GO:0017038	0.699925078758333	0.592268669956
fly	GO:0017145	0.893241070136667	0.690041866029
fly	GO:0017148	0.705639255499333	NA
fly	GO:0018130	0.880880972741667	0.871779686112
fly	GO:0018193	0.739019711633	0.68121197941
fly	GO:0018205	0.848296156972	0.653055297398
fly	GO:0018393	0.886250709412	0.71535962877
fly	GO:0018394	0.866408893742	0.599071925754
fly	GO:0018958	0.9884120171675	NA
fly	GO:0018988	0.767132549971333	NA
fly	GO:0018991	0.504005055877333	NA
fly	GO:0019094	0.843381800029	0.71093963398
fly	GO:0019098	0.799506236859667	0.719603218646
fly	GO:0019219	0.751055055937667	0.65924569245
fly	GO:0019220	0.622624740468	0.552122347066
fly	GO:0019226	0.870525324100667	0.794495048998
fly	GO:0019228	0.569309546215333	0.537851886161
fly	GO:0019236	0.990973466293333	0.832180794183
fly	GO:0019318	0.7363897717375	NA
fly	GO:0019438	0.748835200215333	NA
fly	GO:0019538	0.73792204851	0.678998415214
fly	GO:0019637	0.849903509657	0.779944547135
fly	GO:0019725	0.726923747817667	0.663222170033
fly	GO:0019730	0.704766828994	0.59303916942
fly	GO:0019731	0.897832503332	0.661891385768
fly	GO:0019732	0.906672515505	NA
fly	GO:0019748	0.892158212511667	0.663291433892
fly	GO:0019752	0.832511318341	0.765803268578
fly	GO:0019827	0.857908015483667	0.843122935142
fly	GO:0019915	0.719735097193333	0.468287144553
fly	GO:0019932	0.828249581416667	NA
fly	GO:0019933	0.9534686481385	NA
fly	GO:0019935	0.8003570509525	NA
fly	GO:0019941	0.744044388700333	0.92061281337
fly	GO:0019991	0.84852118192	0.816742830651
fly	GO:0021700	0.819079893985	0.633441091954
fly	GO:0021782	0.781673739944667	0.534493571653
fly	GO:0022400	0.850603065194333	NA
fly	GO:0022404	0.796646073358667	NA
fly	GO:0022407	0.903655185324667	0.506361716376
fly	GO:0022408	0.963723776224	0.509553033812
fly	GO:0022410	0.819923345961667	0.713224072722
fly	GO:0022411	0.691306612550333	0.757818547763
fly	GO:0022412	0.853243936935667	0.710000518968
fly	GO:0022416	0.708591197893333	0.609223224173
fly	GO:0022603	0.778277494863333	0.675201142943
fly	GO:0022604	0.780164112627667	0.712147537209
fly	GO:0022607	0.762733728429	0.637131371429
fly	GO:0022610	0.794756001381333	0.611826418693
fly	GO:0022612	0.801829961785667	0.700625254859
fly	GO:0022613	0.766182974529333	0.706328451883
fly	GO:0022618	0.769618819369333	0.836516152061
fly	GO:0023014	0.765231435258	0.739356884058
fly	GO:0023051	0.727796884748333	0.635014083034
fly	GO:0023056	0.684641591127333	0.569329411765
fly	GO:0023057	0.742223928365333	0.719393946141
fly	GO:0023061	0.798851269158	0.811525446221
fly	GO:0030001	0.874788579685	0.804779240687
fly	GO:0030003	0.890919122042333	0.768452380952
fly	GO:0030010	0.791681868405	0.742417191929
fly	GO:0030011	0.700688547718667	0.784954055662
fly	GO:0030029	0.835327362535333	0.756596781815
fly	GO:0030030	0.804061195938	0.702172593121
fly	GO:0030031	0.808523153161	0.73292989267
fly	GO:0030032	0.837962302849	0.554372975474
fly	GO:0030035	0.802148415683333	NA
fly	GO:0030036	0.814129153570333	0.791872259669
fly	GO:0030041	0.841146434889667	0.767606457651
fly	GO:0030071	0.701249634157667	NA
fly	GO:0030097	0.823474604712	0.617391304348
fly	GO:0030100	0.711551334681333	0.60578262889
fly	GO:0030111	0.762675456371333	0.664940308989
fly	GO:0030155	0.809228088589667	0.505744255744
fly	GO:0030162	0.682436812629667	0.57187473622
fly	GO:0030163	0.776002919411667	0.80318160706
fly	GO:0030166	0.99908625731	NA
fly	GO:0030177	0.790801393958667	0.572756240042
fly	GO:0030178	0.716059680793333	0.478041589075
fly	GO:0030198	0.784952728426333	0.633254170528
fly	GO:0030201	0.9725485588975	NA
fly	GO:0030203	0.9874384236455	NA
fly	GO:0030239	0.893924665825	0.796347326454
fly	GO:0030258	0.949537285752	NA
fly	GO:0030261	0.793299199111	0.566752096925
fly	GO:0030307	0.624602115349667	0.486382681564
fly	GO:0030334	0.876183354698	0.694473893453
fly	GO:0030381	0.6519249378195	NA
fly	GO:0030422	0.715756467298333	0.391823396025
fly	GO:0030431	0.742677094217333	0.553090065387
fly	GO:0030509	0.772672936953333	0.603974121996
fly	GO:0030510	0.820091175312667	0.437743319037
fly	GO:0030518	0.767251918492667	NA
fly	GO:0030522	0.696332425154333	NA
fly	GO:0030534	0.817059232173667	0.556292436444
fly	GO:0030536	0.711961820860667	NA
fly	GO:0030537	0.778339313098	NA
fly	GO:0030539	0.698531805725667	0.900647548566
fly	GO:0030703	0.869903271011333	0.794859590671
fly	GO:0030704	0.907295106173667	0.812769953052
fly	GO:0030705	0.894735504851	0.811771381409
fly	GO:0030706	0.873608145538333	NA
fly	GO:0030707	0.871354874244667	0.761618278735
fly	GO:0030716	0.847166429232333	NA
fly	GO:0030717	0.866491080666333	0.730598774163
fly	GO:0030718	0.838628982811333	0.814088785047
fly	GO:0030720	0.521670268537	NA
fly	GO:0030723	0.863164060416333	NA
fly	GO:0030725	0.688610508921333	NA
fly	GO:0030727	0.3528653582875	NA
fly	GO:0030811	0.776473089122333	0.602751251525
fly	GO:0030832	0.792131530285	0.739318240958
fly	GO:0030833	0.779642802349	0.785697510568
fly	GO:0030855	0.813414687271333	0.603548291485
fly	GO:0030859	0.897195670984333	NA
fly	GO:0030865	0.715749556095333	0.261673601479
fly	GO:0030866	0.820688704614333	0.470260223048
fly	GO:0030951	0.870181294661333	0.772764975297
fly	GO:0030952	0.851974539332	0.730733302195
fly	GO:0031023	0.767949007407667	0.662190745987
fly	GO:0031032	0.870921361392	0.759780864368
fly	GO:0031047	0.796619347221667	0.686967816424
fly	GO:0031050	0.782598635269	0.562490368316
fly	GO:0031056	0.868256189627333	NA
fly	GO:0031098	0.765654095502333	0.725502101822
fly	GO:0031099	0.589115044613667	0.332299571099
fly	GO:0031109	0.779791723625	0.853043680297
fly	GO:0031110	0.670155682372667	0.566172067336
fly	GO:0031111	0.785261974136667	NA
fly	GO:0031114	0.711932179098667	0.875849232201
fly	GO:0031122	0.756032385749333	0.234703000393
fly	GO:0031123	0.634894605244	0.606524427953
fly	GO:0031124	0.611039430604667	0.594410225843
fly	GO:0031175	0.783634990157333	0.735958011455
fly	GO:0031290	0.899186813835333	0.873372206025
fly	GO:0031324	0.730264429250333	0.643400557468
fly	GO:0031325	0.707576413725667	0.660065309259
fly	GO:0031326	0.731178738107667	0.663116309453
fly	GO:0031327	0.762470716014667	0.62581410679
fly	GO:0031328	0.749660227449333	0.662931880428
fly	GO:0031329	0.795822080675667	0.58454631788
fly	GO:0031330	0.3559769001055	0.24480369515
fly	GO:0031334	0.685572810850333	0.575620854543
fly	GO:0031344	0.743097229737333	0.604252957001
fly	GO:0031345	0.571287605472667	NA
fly	GO:0031347	0.825908892722	0.710875640429
fly	GO:0031396	0.62504779538	NA
fly	GO:0031399	0.700952153589	0.576920664785
fly	GO:0031401	0.855279570205	NA
fly	GO:0031497	0.885140090903333	NA
fly	GO:0031532	0.587776396439667	NA
fly	GO:0031570	0.711265630753333	0.428432420478
fly	GO:0031572	0.721351335781333	0.423113472084
fly	GO:0031576	0.689808646713667	0.418608293556
fly	GO:0031577	0.529260727991667	0.640074211503
fly	GO:0031589	0.871131606020333	0.810621821544
fly	GO:0031644	0.742397807141333	0.738336438441
fly	GO:0031647	0.697095089788667	0.444140870468
fly	GO:0031667	0.776189620801333	0.625956484131
fly	GO:0031668	0.730623134877	0.707929176289
fly	GO:0031669	0.77983736475	0.683038234539
fly	GO:0031929	0.91011112052	0.461739799846
fly	GO:0031935	0.627102590789667	0.494844196899
fly	GO:0031987	0.755461828685667	NA
fly	GO:0032006	0.754310539574667	0.425096227868
fly	GO:0032200	0.850276192669333	0.929588362736
fly	GO:0032259	0.841020867654667	0.749883558454
fly	GO:0032268	0.694085984534667	0.66731596163
fly	GO:0032269	0.653127477752333	0.560662385941
fly	GO:0032270	0.687190734643333	0.612340371728
fly	GO:0032271	0.754973181705	0.624003707136
fly	GO:0032273	0.743455763009	0.691427911275
fly	GO:0032386	0.654334531145333	0.439980495251
fly	GO:0032388	0.617265905000667	0.465581395349
fly	GO:0032446	0.858929251847	0.776569767442
fly	GO:0032506	0.878907250850333	NA
fly	GO:0032507	0.650613895145333	0.581299557203
fly	GO:0032535	0.852708183549333	0.72163291217
fly	GO:0032569	0.669765184848667	0.395236349032
fly	GO:0032582	0.592617861414	0.245088488391
fly	GO:0032583	0.679748723616	0.396537404223
fly	GO:0032774	0.774887107593	0.706381536656
fly	GO:0032868	0.92888058536	0.755020823693
fly	GO:0032869	0.922958881074667	0.744285053216
fly	GO:0032870	0.810381721970667	0.745420734542
fly	GO:0032879	0.675856226615	0.560527815777
fly	GO:0032880	0.627954382902333	0.404826248138
fly	GO:0032886	0.652760583161333	0.567961696306
fly	GO:0032940	0.814762561237333	0.721889405601
fly	GO:0032956	0.809054383446333	0.642631661197
fly	GO:0032970	0.792931864268	0.601085271318
fly	GO:0032984	0.736902786035	0.803811288295
fly	GO:0032990	0.790019282474333	0.704220060728
fly	GO:0033036	0.694191950052	0.564246975386
fly	GO:0033043	0.727470103061	0.712130541872
fly	GO:0033044	0.745872974028333	NA
fly	GO:0033057	0.816905449718667	0.60852165725
fly	GO:0033059	0.964594868118333	NA
fly	GO:0033060	0.917779321877	NA
fly	GO:0033121	0.764218765001	0.690084556813
fly	GO:0033124	0.751877261132	0.696885169689
fly	GO:0033157	0.665921831682333	0.371227364185
fly	GO:0033205	0.881530876088667	0.82069995732
fly	GO:0033206	0.883027311397	0.716596343179
fly	GO:0033227	0.685614401644	NA
fly	GO:0033261	0.66095304109	0.221396117307
fly	GO:0033301	0.871475415844	0.805451421431
fly	GO:0033365	0.708317402175333	0.517031438619
fly	GO:0033554	0.712477281915667	0.5639088076
fly	GO:0033673	0.586781522183	0.638161559889
fly	GO:0033674	0.773727905610667	NA
fly	GO:0034220	0.808935761313333	0.663755614173
fly	GO:0034311	0.9959847844465	NA
fly	GO:0034329	0.870083659304333	0.827430693726
fly	GO:0034330	0.814952259838667	0.652765583845
fly	GO:0034331	0.622354497354	NA
fly	GO:0034332	0.347341192552	NA
fly	GO:0034404	0.868808875973	0.93283813061
fly	GO:0034470	0.638086748562	0.388799076212
fly	GO:0034504	0.705108715655667	0.574706436247
fly	GO:0034599	0.966189786769667	0.479380641145
fly	GO:0034605	0.849073795207333	0.509034267913
fly	GO:0034613	0.678748525036	0.520920303605
fly	GO:0034614	0.971509380063667	0.422533894343
fly	GO:0034621	0.759733165712333	0.738538494998
fly	GO:0034622	0.794720696109	0.777909176916
fly	GO:0034623	0.74395084896	0.767352610335
fly	GO:0034637	0.857044605278	NA
fly	GO:0034643	0.953373015873	NA
fly	GO:0034645	0.735052278347333	0.689341763743
fly	GO:0034654	0.907072346244667	0.930400804704
fly	GO:0034655	0.789896730481333	0.631090400746
fly	GO:0034656	0.751310638490667	0.67852749301
fly	GO:0034660	0.847080117208333	0.570679012346
fly	GO:0034728	0.889226702965333	NA
fly	GO:0034754	0.899876605068667	0.947599261311
fly	GO:0034762	0.679837877946	0.428671328671
fly	GO:0034764	0.784833501596667	0.439113685418
fly	GO:0034968	0.894582902541667	0.791793401965
fly	GO:0035006	0.788666802687667	0.418521094112
fly	GO:0035017	0.603535787947667	NA
fly	GO:0035019	0.841291062843667	0.488178025035
fly	GO:0035050	0.834153923673	NA
fly	GO:0035051	0.891998140414333	0.631119368323
fly	GO:0035058	0.7937216607625	NA
fly	GO:0035070	0.749954643144	0.721297617161
fly	GO:0035071	0.774876097969	0.60066539924
fly	GO:0035075	0.598103434493667	0.658136300417
fly	GO:0035076	0.388754836908667	NA
fly	GO:0035079	0.8580784038615	NA
fly	GO:0035080	0.850929410301	NA
fly	GO:0035082	0.830481233937	0.888197026022
fly	GO:0035088	0.793421141411333	0.795060577819
fly	GO:0035089	0.923703156599333	0.765740740741
fly	GO:0035090	0.8132770382855	0.750046253469
fly	GO:0035099	0.915012109448333	0.721572297613
fly	GO:0035107	0.832325769222333	0.738227272727
fly	GO:0035108	0.822900987421333	0.589887640449
fly	GO:0035109	0.797197968619667	NA
fly	GO:0035110	0.812864283377333	0.578651685393
fly	GO:0035111	0.872722173050333	NA
fly	GO:0035112	0.475558722823	NA
fly	GO:0035114	0.853952977889333	0.755695413759
fly	GO:0035120	0.84386172661	0.757649331663
fly	GO:0035127	0.824113473909333	NA
fly	GO:0035146	0.672804427798333	0.816597125637
fly	GO:0035147	0.704191843654667	0.787988826816
fly	GO:0035150	0.914799802908333	0.574723390993
fly	GO:0035151	0.941905260225	0.519846866814
fly	GO:0035152	0.858051890390667	0.605938534279
fly	GO:0035158	0.9822809985055	NA
fly	GO:0035159	0.833309529357333	0.595189003436
fly	GO:0035160	0.579482521527	NA
fly	GO:0035162	0.849514811054667	0.492580494634
fly	GO:0035166	0.798166299389	0.606848681166
fly	GO:0035167	0.7779002394805	0.741056533828
fly	GO:0035168	0.9312951551755	NA
fly	GO:0035171	0.8360298701165	NA
fly	GO:0035186	0.845020553867667	0.844266917293
fly	GO:0035194	0.799610776863667	0.601360225141
fly	GO:0035195	0.741096741741	0.491460569295
fly	GO:0035196	0.5970460634665	0.358496427462
fly	GO:0035209	0.470585808581	0.5111933395
fly	GO:0035210	0.2489876217185	NA
fly	GO:0035212	0.612937582372667	0.247797867408
fly	GO:0035214	0.761012930570667	0.638457921956
fly	GO:0035215	0.777276400642333	0.777497665733
fly	GO:0035216	0.553267983447667	NA
fly	GO:0035218	0.846722883217	0.647636874123
fly	GO:0035220	0.780182566342	0.595975183938
fly	GO:0035221	0.7850315662795	NA
fly	GO:0035222	0.692804092807667	0.474548368298
fly	GO:0035223	0.681305183196	NA
fly	GO:0035224	0.9729113202165	NA
fly	GO:0035225	0.7980698520065	NA
fly	GO:0035239	0.852493122395667	0.768194706994
fly	GO:0035264	0.837272516273667	0.804948602717
fly	GO:0035265	0.792757491273333	0.588051785993
fly	GO:0035272	0.802799870465	0.747935277263
fly	GO:0035277	0.808214889242333	NA
fly	GO:0035282	0.840343916848	0.671976450799
fly	GO:0035285	0.857241710348667	NA
fly	GO:0035286	0.778971659528333	NA
fly	GO:0035287	0.887110556152	NA
fly	GO:0035293	0.749496981891	NA
fly	GO:0035295	0.870662668538667	0.735407969639
fly	GO:0035296	0.787754329222333	NA
fly	GO:0035309	0.720418948416	NA
fly	GO:0035315	0.875636994570667	0.824818139278
fly	GO:0035316	0.922175379790667	0.776279406134
fly	GO:0035317	0.886705118398667	0.838218566804
fly	GO:0035335	0.997736681908	NA
fly	GO:0035556	0.788751249339	0.668920157421
fly	GO:0035637	0.841164038488333	0.807806463168
fly	GO:0035803	0.921642156614333	0.8106841612
fly	GO:0035825	0.779423232786333	0.755941358025
fly	GO:0040003	0.78804141513	0.413333333333
fly	GO:0040006	0.963636516155667	NA
fly	GO:0040007	0.731643841407667	0.685905990114
fly	GO:0040008	0.700135064249	0.640841969789
fly	GO:0040011	0.808804715206	0.668120080259
fly	GO:0040012	0.861666070606	0.729305104827
fly	GO:0040014	0.828579676049	0.821519052789
fly	GO:0040018	0.751092012894	0.611832946636
fly	GO:0040023	0.800173772702	NA
fly	GO:0040029	0.761399708174667	0.640545483461
fly	GO:0042023	0.880364569548667	0.688578088578
fly	GO:0042044	0.859808470879333	NA
fly	GO:0042045	0.911836036879333	NA
fly	GO:0042048	0.749969239535667	0.460250391236
fly	GO:0042051	0.718259036101667	0.663386308068
fly	GO:0042052	0.673113156941667	0.817848871654
fly	GO:0042058	0.677948950098333	0.566882211234
fly	GO:0042059	0.674674540325	0.387940630798
fly	GO:0042060	0.700833080597667	0.721635730858
fly	GO:0042063	0.775589309974	0.616919140457
fly	GO:0042067	0.803779686733	0.754248679789
fly	GO:0042074	0.953588092975	NA
fly	GO:0042078	0.890828219447667	0.834717685488
fly	GO:0042127	0.785457006405667	0.739275500477
fly	GO:0042157	0.8466690670255	0.657775726811
fly	GO:0042158	0.7875682403515	0.62897648686
fly	GO:0042180	0.830096367674667	0.757699443414
fly	GO:0042181	0.892017152247333	NA
fly	GO:0042220	0.30299291271355	NA
fly	GO:0042303	0.75553587094	NA
fly	GO:0042306	0.643318309076667	0.414739069111
fly	GO:0042307	0.791232675070333	0.46995394501
fly	GO:0042325	0.682581741756	0.554055321144
fly	GO:0042327	0.950567476799	NA
fly	GO:0042330	0.822210035457333	0.700300867286
fly	GO:0042331	0.634329938606333	NA
fly	GO:0042332	0.739083898237	0.8575266327
fly	GO:0042335	0.760118996426	0.666041861918
fly	GO:0042336	0.520774604107	NA
fly	GO:0042337	0.553207554876333	NA
fly	GO:0042384	0.912271788390667	0.851093531875
fly	GO:0042386	0.880610927376	0.885242085661
fly	GO:0042391	0.734912987583333	0.733793517407
fly	GO:0042440	0.806402117422333	0.488038962899
fly	GO:0042441	0.891377742243333	NA
fly	GO:0042445	0.924021602992333	0.879139685476
fly	GO:0042446	0.899167719370333	0.91324411629
fly	GO:0042461	0.724558233189667	0.581524345741
fly	GO:0042462	0.724545086806667	0.662237269008
fly	GO:0042537	0.9969646770945	NA
fly	GO:0042542	0.996787414966	0.574895007
fly	GO:0042551	0.774276176227333	0.645166352793
fly	GO:0042558	0.618434093162	NA
fly	GO:0042592	0.752276985077333	0.62671812633
fly	GO:0042594	0.761901093205333	0.668900537456
fly	GO:0042659	0.716998242947	NA
fly	GO:0042675	0.5609892317545	NA
fly	GO:0042684	0.772510811718	NA
fly	GO:0042685	0.516081809078333	NA
fly	GO:0042686	0.687991660947	NA
fly	GO:0042688	0.886684086595	NA
fly	GO:0042692	0.837461525918667	0.731322914374
fly	GO:0042693	0.13082259663	NA
fly	GO:0042706	0.715029835196	0.821779044001
fly	GO:0042742	0.891795777584333	0.749016831839
fly	GO:0042743	0.999008919723	0.529827798278
fly	GO:0042744	0.997981836529	NA
fly	GO:0042745	0.813942313782667	0.713522304833
fly	GO:0042749	0.835423417505667	0.840614811365
fly	GO:0042752	0.879418908012	0.785048285048
fly	GO:0042981	0.713491806046667	0.593503563211
fly	GO:0042990	0.682165762922667	0.383098591549
fly	GO:0042991	0.578075048515667	0.412974410758
fly	GO:0042993	0.767013340644333	0.393066931414
fly	GO:0043043	0.756561299997667	0.525462654773
fly	GO:0043044	0.576491368871	NA
fly	GO:0043052	0.923726898492333	NA
fly	GO:0043062	0.811000149612333	0.732101648071
fly	GO:0043063	0.694197957966333	NA
fly	GO:0043064	0.914086007263	NA
fly	GO:0043065	0.727307615993333	0.619877531795
fly	GO:0043066	0.726315460144	0.629308309726
fly	GO:0043067	0.721065947470667	0.561637792749
fly	GO:0043068	0.748324009213667	0.710256009177
fly	GO:0043069	0.745440930978667	0.521524502909
fly	GO:0043085	0.736748155133667	0.667816749697
fly	GO:0043086	0.690851545367	0.547646694535
fly	GO:0043087	0.783772885023667	0.765270018622
fly	GO:0043146	0.862594490783667	NA
fly	GO:0043153	1	NA
fly	GO:0043161	0.851986253971667	0.931696843083
fly	GO:0043193	0.676027985342667	0.444444444444
fly	GO:0043241	0.712894866925667	0.711342592593
fly	GO:0043242	0.665189528505	NA
fly	GO:0043244	0.607206158041	0.674764769397
fly	GO:0043254	0.654918164394667	0.593845337578
fly	GO:0043269	0.817262056443667	0.67558973173
fly	GO:0043279	0.653173226714333	NA
fly	GO:0043280	0.765811395768333	0.624960876369
fly	GO:0043281	0.761440325776333	0.676557120501
fly	GO:0043297	0.823426481789333	0.743400981563
fly	GO:0043324	0.904718028845667	NA
fly	GO:0043331	0.726664166895667	0.526275235013
fly	GO:0043405	0.59841827768	NA
fly	GO:0043408	0.717899688464	0.702375407545
fly	GO:0043409	0.531552432680667	NA
fly	GO:0043410	0.808906934346	0.868629522049
fly	GO:0043412	0.771616432433667	0.702398281828
fly	GO:0043413	0.809507678311667	0.82587426456
fly	GO:0043414	0.829627900180333	0.810576475225
fly	GO:0043434	0.946485849922333	0.721980564553
fly	GO:0043436	0.825867747096667	0.81991982732
fly	GO:0043473	0.832407484159	0.608832970902
fly	GO:0043474	0.885596312130667	NA
fly	GO:0043484	0.802667166540667	0.794805194805
fly	GO:0043486	0.615725252267	NA
fly	GO:0043506	1	NA
fly	GO:0043523	0.21349604494795	NA
fly	GO:0043524	0.240798203453	NA
fly	GO:0043543	0.853380893616667	0.748560817084
fly	GO:0043547	0.761155315379667	0.689467969598
fly	GO:0043549	0.691080917804333	0.569126576366
fly	GO:0043623	0.766553403074333	0.735658783067
fly	GO:0043624	0.740046156806	0.765586419753
fly	GO:0043631	0.766245674235333	0.607678983834
fly	GO:0043632	0.820097382567333	0.924759405074
fly	GO:0043695	1	NA
fly	GO:0043900	0.704081965875	0.5610068793
fly	GO:0043901	0.656417074848333	0.582060774333
fly	GO:0043933	0.764940100041	0.711141588297
fly	GO:0043954	0.761548847703	0.521260683761
fly	GO:0044057	0.705739043114667	0.763472027427
fly	GO:0044085	0.758613878852	0.649973488865
fly	GO:0044087	0.756515435901	0.642614178005
fly	GO:0044092	0.776898238281	0.447137109254
fly	GO:0044093	0.712301055712667	0.62672332389
fly	GO:0044106	0.814007711039667	0.797409126063
fly	GO:0044248	0.694229734016	0.602858530493
fly	GO:0044255	0.840599321431667	0.785476062399
fly	GO:0044257	0.812879981543333	0.874346432788
fly	GO:0044262	0.809154220830667	0.757034967929
fly	GO:0044264	0.828844804340333	NA
fly	GO:0044265	0.694169829991667	0.672524590164
fly	GO:0044267	0.733405947169667	0.691737790422
fly	GO:0044270	0.780284642908667	0.66
fly	GO:0044271	0.798317422264667	0.884275278739
fly	GO:0044272	0.997598162072	NA
fly	GO:0044281	0.730582207079667	0.700773138364
fly	GO:0044282	0.736082913767333	0.560624145865
fly	GO:0044283	0.813931586181667	0.916076234415
fly	GO:0045035	0.7709497306585	NA
fly	GO:0045087	0.828365845647667	0.801980441299
fly	GO:0045088	0.893156495861	0.764421484867
fly	GO:0045132	0.901789245468	0.843756716097
fly	GO:0045137	0.805839681434333	0.777995337995
fly	GO:0045165	0.81684214092	0.824007161458
fly	GO:0045167	0.899733385539	NA
fly	GO:0045168	0.82827038009	0.684064665127
fly	GO:0045184	0.688388694072	0.563923395445
fly	GO:0045185	0.617358348474333	0.629148629149
fly	GO:0045187	0.801100890737333	NA
fly	GO:0045197	0.620779474678333	0.661916563404
fly	GO:0045198	0.829828292782667	NA
fly	GO:0045214	0.877556459599333	0.806862221034
fly	GO:0045216	0.783755807113333	0.675866988586
fly	GO:0045297	0.738502459351667	0.839183987683
fly	GO:0045333	0.616071945733	0.413459759482
fly	GO:0045433	0.84861112478	0.81530564629
fly	GO:0045448	0.795170803267333	0.619283356907
fly	GO:0045450	0.26058341180175	NA
fly	GO:0045451	0.861673586477	0.700509635292
fly	GO:0045455	0.860791993893667	NA
fly	GO:0045456	0.907861669706667	NA
fly	GO:0045465	0.753876444448	NA
fly	GO:0045466	0.80944128698	0.577928363988
fly	GO:0045471	0.853819516028	0.588951935915
fly	GO:0045475	0.838330374799333	0.787077045802
fly	GO:0045476	0.722209978250667	0.592833569071
fly	GO:0045478	0.887720282584	NA
fly	GO:0045494	0.890446112847	0.708118081181
fly	GO:0045570	0.597407140226667	0.315004659832
fly	GO:0045595	0.785064115424667	0.684698862781
fly	GO:0045596	0.800981286131333	0.741883888817
fly	GO:0045597	0.8390036664435	0.642382057231
fly	GO:0045610	0.813536630260667	NA
fly	GO:0045664	0.817783534771667	0.627262534038
fly	GO:0045666	0.891658189217	NA
fly	GO:0045676	0.98597626753	0.803545586107
fly	GO:0045746	0.745946305844333	0.796365330848
fly	GO:0045747	0.536546817023667	NA
fly	GO:0045749	0.9468832309045	NA
fly	GO:0045752	0.983187570522333	NA
fly	GO:0045786	0.738076308341	0.560401789118
fly	GO:0045787	0.55383023966	0.384345547525
fly	GO:0045793	0.761747799260667	0.639821676702
fly	GO:0045814	0.769239887065667	0.67248702218
fly	GO:0045815	0.736996644215333	0.206415620642
fly	GO:0045839	0.592338013289	NA
fly	GO:0045841	0.626561669573333	NA
fly	GO:0045859	0.640022881569	0.530535630489
fly	GO:0045860	0.723221866508333	NA
fly	GO:0045861	0.5521666666665	0.337150801006
fly	GO:0045879	0.696817912130333	0.446378830084
fly	GO:0045886	0.760551655882667	0.510993683188
fly	GO:0045892	0.787519771345333	0.678082912458
fly	GO:0045893	0.787962165069333	0.697014732489
fly	GO:0045924	0.805576519722667	0.761152416357
fly	GO:0045926	0.664655636327	0.582397003745
fly	GO:0045927	0.78404276447	0.601176808266
fly	GO:0045930	0.673250308649667	0.511748120301
fly	GO:0045934	0.756207706528	0.653429314669
fly	GO:0045935	0.769266334377	0.654049412076
fly	GO:0045937	0.945516003361	NA
fly	GO:0045944	0.772330691166667	0.763916626272
fly	GO:0045995	0.794213820824333	0.779536743876
fly	GO:0046008	0.817484132363333	0.856468585577
fly	GO:0046039	0.827900795737667	0.624407530454
fly	GO:0046058	0.949861346519667	NA
fly	GO:0046148	0.91213331119	0.884081443776
fly	GO:0046152	0.917583735752333	NA
fly	GO:0046158	0.920233791700333	NA
fly	GO:0046328	0.72905260208	0.653689478585
fly	GO:0046329	0.379256311149333	NA
fly	GO:0046330	0.9364944961895	NA
fly	GO:0046356	0.662946182768	NA
fly	GO:0046394	0.768934915906	NA
fly	GO:0046425	0.578146891539	0.544768518519
fly	GO:0046467	1	NA
fly	GO:0046483	0.843526291875	0.717428395107
fly	GO:0046486	0.814202992688333	0.822685185185
fly	GO:0046488	0.814146690418333	NA
fly	GO:0046528	0.861866743416667	NA
fly	GO:0046529	0.870773929346333	NA
fly	GO:0046530	0.814165659594333	0.801671645221
fly	GO:0046532	0.770140980451	0.620888468809
fly	GO:0046534	0.997965412004	NA
fly	GO:0046545	0.762731096591667	NA
fly	GO:0046546	0.77648249687	0.855277777778
fly	GO:0046552	0.741363575874333	0.782623106061
fly	GO:0046578	0.570690543290667	0.697245888647
fly	GO:0046605	0.857505046255	NA
fly	GO:0046620	0.696113320079333	0.59433411215
fly	GO:0046621	0.850121781276	NA
fly	GO:0046660	0.682413866377333	NA
fly	GO:0046661	0.78839816544	0.848518518519
fly	GO:0046664	0.8781815906415	NA
fly	GO:0046666	0.738180509371667	0.731325863679
fly	GO:0046667	0.746527629192333	0.768699380657
fly	GO:0046668	0.717282933112333	0.92439724838
fly	GO:0046669	0.722218885588667	0.922908991677
fly	GO:0046670	0.672397497236	NA
fly	GO:0046672	0.737226935412667	NA
fly	GO:0046692	0.967331267232	0.913548883757
fly	GO:0046700	0.713716292965333	0.611854613234
fly	GO:0046716	0.569495155716667	0.389328584619
fly	GO:0046777	0.50246597930758	NA
fly	GO:0046822	0.674291051238	0.426085026085
fly	GO:0046824	0.829909323723	0.47829652307
fly	GO:0046834	0.996015936255	NA
fly	GO:0046843	0.857014154782333	0.612933903947
fly	GO:0046847	0.759335096566333	NA
fly	GO:0046854	0.998005982054	NA
fly	GO:0046903	0.777953182621667	0.73797182755
fly	GO:0046907	0.709618597536	0.67763000399
fly	GO:0046928	0.876733097131	0.812296227294
fly	GO:0046942	0.984799009273333	0.852081406105
fly	GO:0048016	0.821073558648	NA
fly	GO:0048024	0.800317732934667	0.880528008577
fly	GO:0048056	0.820261249191	0.396313364055
fly	GO:0048065	0.845744798628667	0.792907139524
fly	GO:0048066	0.833161081413333	0.514032987497
fly	GO:0048067	0.808685390343	0.632577510412
fly	GO:0048069	0.831879070346333	0.510822108686
fly	GO:0048070	0.689346994284333	NA
fly	GO:0048072	0.838151017233333	0.537037037037
fly	GO:0048073	0.8756467466485	NA
fly	GO:0048076	0.656049952315	NA
fly	GO:0048102	0.747535086341	0.674336283186
fly	GO:0048103	0.880522215276667	0.737009461765
fly	GO:0048132	0.764301436626	0.411598302687
fly	GO:0048134	0.775232395287667	0.716215164253
fly	GO:0048135	0.6822779243625	NA
fly	GO:0048136	0.847459567430333	0.746361058601
fly	GO:0048137	0.785031200320667	0.63756238508
fly	GO:0048149	0.802347306494667	0.585688930406
fly	GO:0048167	0.631784174485333	0.558762673288
fly	GO:0048190	0.667148947186	0.475053439162
fly	GO:0048193	0.656291462458667	0.784250269687
fly	GO:0048232	0.806932429851	0.743581927792
fly	GO:0048284	0.726083350381667	0.710706018519
fly	GO:0048285	0.803651992275	0.624770501836
fly	GO:0048311	0.811188811189	NA
fly	GO:0048332	0.923640825929	NA
fly	GO:0048469	0.835351730863667	0.668042258171
fly	GO:0048477	0.841801271264333	0.770766302346
fly	GO:0048488	0.943558614960667	0.78326707203
fly	GO:0048489	0.945053465558	0.872463284379
fly	GO:0048511	0.883258952077	0.762982126058
fly	GO:0048512	0.864402268571	0.788551401869
fly	GO:0048515	0.877919243049667	0.760219157843
fly	GO:0048518	0.663924383910333	0.638007236003
fly	GO:0048522	0.696615759372	0.598193716744
fly	GO:0048534	0.80474432542	0.779753521127
fly	GO:0048542	0.665098815704667	0.452912019827
fly	GO:0048545	0.646316015111667	0.723553910227
fly	GO:0048546	0.799178204526667	0.528595917095
fly	GO:0048563	0.847915656188	0.755179383527
fly	GO:0048565	0.825846588385	0.563704588095
fly	GO:0048568	0.826379735614	0.586467568829
fly	GO:0048569	0.830797922155333	0.735339021105
fly	GO:0048583	0.706386876884667	0.611604747731
fly	GO:0048584	0.690250685189667	0.645477215139
fly	GO:0048585	0.728423321711333	0.697957050137
fly	GO:0048588	0.848766993443333	0.731259780908
fly	GO:0048589	0.773997387954667	0.696434321002
fly	GO:0048592	0.819654633464	0.849443969204
fly	GO:0048598	0.812357887396667	0.693616504854
fly	GO:0048599	0.843224161760667	0.68749665328
fly	GO:0048608	0.919296533872667	NA
fly	GO:0048610	0.837630354309333	0.730600087331
fly	GO:0048619	0.798080036412	0.558535447761
fly	GO:0048634	0.849532183028667	0.74524636321
fly	GO:0048636	0.918756268806	NA
fly	GO:0048638	0.750816992606333	0.682006310699
fly	GO:0048639	0.8379326394175	NA
fly	GO:0048640	0.592808451409333	0.558693630869
fly	GO:0048641	0.828042797547333	0.661564094554
fly	GO:0048645	0.864473737903333	0.651215451215
fly	GO:0048646	0.800413451975	0.628618972327
fly	GO:0048663	0.787310974457667	0.82587594697
fly	GO:0048666	0.788743697549333	0.733651859985
fly	GO:0048667	0.794847301203333	0.711499700387
fly	GO:0048675	0.852024810414333	0.684164269735
fly	GO:0048707	0.800756370226667	0.755336934156
fly	GO:0048729	0.791908009783667	0.713414263421
fly	GO:0048732	0.794039900746	0.820522834974
fly	GO:0048736	0.831571053709667	0.726464697046
fly	GO:0048737	0.835212656588333	0.749750374438
fly	GO:0048741	0.824778787896667	0.750324675325
fly	GO:0048742	0.892593472937333	0.693376068376
fly	GO:0048747	0.842188763359667	0.762680221014
fly	GO:0048749	0.829042549442667	0.812253106371
fly	GO:0048753	0.904086934849667	NA
fly	GO:0048754	0.799918739949667	0.875368388398
fly	GO:0048800	0.698143131280667	NA
fly	GO:0048806	0.626864384390333	0.588044485635
fly	GO:0048812	0.807080710244	0.777426095883
fly	GO:0048813	0.81055097464	0.754887522019
fly	GO:0048814	0.767040785039333	0.516586538462
fly	GO:0048854	0.766868796056	NA
fly	GO:0048858	0.798900116073	0.68948312154
fly	GO:0048859	0.791143529181333	NA
fly	GO:0048863	0.846859534438	0.814327942966
fly	GO:0048864	0.835087741190667	0.82385672057
fly	GO:0048870	0.836085728147	0.654492141684
fly	GO:0048871	0.730395999667	NA
fly	GO:0048878	0.794217230480667	0.712440977448
fly	GO:0050000	0.912817347456	0.610433979686
fly	GO:0050657	0.717621229028333	0.554268872103
fly	GO:0050658	0.743692076084	0.56457665609
fly	GO:0050684	0.773327553551333	0.873772791024
fly	GO:0050767	0.823634225970667	0.730954945586
fly	GO:0050768	0.638055726639667	0.687935909519
fly	GO:0050770	0.836172467372333	0.688575525813
fly	GO:0050773	0.784605178499	0.49541864139
fly	GO:0050776	0.727834559276333	0.612977027661
fly	GO:0050777	0.5324565654725	0.51820702403
fly	GO:0050778	0.992658626992	0.584018475751
fly	GO:0050790	0.733289165759333	0.60963702647
fly	GO:0050793	0.764168349063333	0.609481292517
fly	GO:0050795	0.815328057784333	0.774065480794
fly	GO:0050801	0.797777612813	0.730088743578
fly	GO:0050802	0.709285111564667	NA
fly	GO:0050803	0.802505535975667	0.737454774265
fly	GO:0050804	0.756369736128667	0.758808855628
fly	GO:0050807	0.779120349355333	0.68271657754
fly	GO:0050808	0.856372494205333	0.749082063521
fly	GO:0050821	0.805404811764667	0.340529247911
fly	GO:0050829	0.876963339018	0.774512099922
fly	GO:0050830	0.948847432110333	0.782416044776
fly	GO:0050832	0.928022599341667	0.633704735376
fly	GO:0050877	0.810109561021333	0.725137981853
fly	GO:0050878	0.724374362809667	NA
fly	GO:0050890	0.808327958849667	0.763659266257
fly	GO:0050905	0.759566763584333	0.384081196581
fly	GO:0050906	0.914156870681333	0.732992089344
fly	GO:0050907	0.997720974081667	NA
fly	GO:0050908	0.903872784007	NA
fly	GO:0050909	0.927996476394	0.923026142065
fly	GO:0050911	0.999724290047	NA
fly	GO:0050953	0.862092853397333	0.754381306426
fly	GO:0050954	0.936993460029333	0.829615861214
fly	GO:0050962	0.883334378608	0.854292343387
fly	GO:0051017	0.924037467275333	NA
fly	GO:0051028	0.646936565578	0.571939953811
fly	GO:0051046	0.762415668533	0.640023558117
fly	GO:0051049	0.708194289565	0.532442817599
fly	GO:0051050	0.663479173445333	0.454058296979
fly	GO:0051051	0.518425633218	0.601845869866
fly	GO:0051052	0.839495197039667	0.704276680124
fly	GO:0051053	0.826104688995	0.668209162425
fly	GO:0051056	0.62898193224	0.69546265108
fly	GO:0051090	0.8789001868355	NA
fly	GO:0051091	0.975872103459	NA
fly	GO:0051093	0.762193052014333	0.684241178486
fly	GO:0051094	0.808506591529	0.627012865298
fly	GO:0051124	0.767828530604	0.746205565171
fly	GO:0051128	0.757634618496333	0.635751135751
fly	GO:0051129	0.702451816264333	0.677266032936
fly	GO:0051130	0.698165766965333	0.664404713531
fly	GO:0051146	0.861346333348333	0.731783751778
fly	GO:0051147	0.852429688008333	0.64004811469
fly	GO:0051153	0.828890649342333	0.642453849175
fly	GO:0051168	0.767542334734333	0.750759878419
fly	GO:0051169	0.717701868930667	0.623961774422
fly	GO:0051170	0.776617827144667	0.548927465723
fly	GO:0051171	0.751537297435	0.683627177086
fly	GO:0051172	0.754416874790333	0.660035793409
fly	GO:0051173	0.765918569658667	0.674056222248
fly	GO:0051174	0.650211357849667	0.531148564295
fly	GO:0051186	0.669855998356	0.388478126925
fly	GO:0051187	0.712157416998	NA
fly	GO:0051222	0.612891211650667	0.449322113137
fly	GO:0051223	0.692946571458333	0.392528158805
fly	GO:0051225	0.796432211933333	0.648346496448
fly	GO:0051231	0.813076661633333	NA
fly	GO:0051235	0.610647439164333	0.616780571959
fly	GO:0051236	0.670207052678	0.53345149855
fly	GO:0051239	0.716360399862	0.599067169904
fly	GO:0051240	0.700980561130333	0.610466016411
fly	GO:0051241	0.472280485399667	NA
fly	GO:0051246	0.677081669752	0.626278680688
fly	GO:0051247	0.728893077293333	0.606453787177
fly	GO:0051248	0.640704781429	0.687201790314
fly	GO:0051252	0.773700217471	0.708436243032
fly	GO:0051253	0.778184258782333	0.644288563083
fly	GO:0051254	0.741801202741	0.671787733797
fly	GO:0051258	0.807126336598	0.719088799831
fly	GO:0051261	0.769878861986	0.680555555556
fly	GO:0051270	0.927868819539	0.668925857466
fly	GO:0051276	0.865433160120667	0.828023993038
fly	GO:0051293	0.861517313442333	NA
fly	GO:0051294	0.996003996004	NA
fly	GO:0051297	0.733651811988667	0.630332239541
fly	GO:0051298	0.677158463201333	0.609135674164
fly	GO:0051299	0.894118244386667	NA
fly	GO:0051301	0.806037358112	0.791737700925
fly	GO:0051303	0.910819904183333	0.609233610342
fly	GO:0051304	0.558276902075667	0.34401652452
fly	GO:0051310	0.905525382065333	0.593784786642
fly	GO:0051320	0.707981036983667	0.233627496516
fly	GO:0051321	0.839587673091667	0.791239827669
fly	GO:0051322	0.629593654342	0.723421541318
fly	GO:0051325	0.674437093057667	0.476248284276
fly	GO:0051327	0.843483790686333	0.760322533245
fly	GO:0051329	0.671279129719667	0.434951970117
fly	GO:0051336	0.797218547508	0.572470898109
fly	GO:0051338	0.652904877787	0.56290735568
fly	GO:0051339	0.8602071005915	NA
fly	GO:0051345	0.834713836798333	0.610443726243
fly	GO:0051346	0.922167487685	0.477983348751
fly	GO:0051347	0.727747846709667	NA
fly	GO:0051348	0.557568637921667	0.708005552985
fly	GO:0051383	0.6443948293085	NA
fly	GO:0051402	0.48536201309	NA
fly	GO:0051445	0.368750614596	0.550479282622
fly	GO:0051493	0.752319342562667	0.631743657915
fly	GO:0051494	0.754950536442667	0.711873840445
fly	GO:0051495	0.711402677042667	0.638978951161
fly	GO:0051531	0.706925873203333	NA
fly	GO:0051532	0.830159719502333	NA
fly	GO:0051533	0.693954808753	NA
fly	GO:0051588	0.843903809508333	0.80239490184
fly	GO:0051603	0.815747676531333	0.839450317125
fly	GO:0051604	0.869427352581667	0.639981490051
fly	GO:0051605	0.881135819614	0.551111111111
fly	GO:0051606	0.887287314254333	0.61719825019
fly	GO:0051607	0.91516052559	0.659406858202
fly	GO:0051640	0.836894032697333	0.724973714792
fly	GO:0051641	0.748592891577	0.677170615504
fly	GO:0051646	0.881242215829	0.780914185819
fly	GO:0051647	0.796120582467	NA
fly	GO:0051649	0.750007358708	0.66708145927
fly	GO:0051651	0.572232660934667	0.662332253586
fly	GO:0051653	0.945956747407	NA
fly	GO:0051654	0.954365079365	NA
fly	GO:0051656	0.878102788979667	0.787927000468
fly	GO:0051663	0.977941176471	NA
fly	GO:0051674	0.817417779895333	0.670263873266
fly	GO:0051704	0.727761392893667	0.631962140517
fly	GO:0051705	0.796763034626	0.675406308065
fly	GO:0051707	0.747586537446333	0.648722547904
fly	GO:0051726	0.734030013890333	0.645612593726
fly	GO:0051783	0.815627070582	0.860917132216
fly	GO:0051784	0.546643473455667	NA
fly	GO:0051890	0.590446424819667	NA
fly	GO:0051960	0.798901994236	0.625336021505
fly	GO:0051961	0.705257720924667	0.51600312256
fly	GO:0051963	0.727887308719333	0.72453764001
fly	GO:0051964	0.744047781427	0.533028054108
fly	GO:0051969	0.746554803861333	0.811888681882
fly	GO:0052547	0.771745159903	0.555348837209
fly	GO:0052548	0.787670521717	0.613777449613
fly	GO:0055001	0.841467582089667	0.757960916226
fly	GO:0055002	0.881480235907	0.742954134714
fly	GO:0055034	0.9991680532445	NA
fly	GO:0055057	0.898424050621333	0.783130449797
fly	GO:0055059	0.933219409177667	0.874327318772
fly	GO:0055065	0.806650859716667	0.753003696858
fly	GO:0055074	0.8931932354615	NA
fly	GO:0055080	0.849718654036667	0.700741770978
fly	GO:0055082	0.76926348941	0.716021830429
fly	GO:0055085	0.677882353725333	0.495678035631
fly	GO:0055086	0.82191300839	0.742015522107
fly	GO:0055088	0.776911413615667	0.667339376696
fly	GO:0055114	0.722781730446667	0.53690697058
fly	GO:0055123	0.808600467911333	0.509551424186
fly	GO:0060047	0.747008506121667	0.773265494912
fly	GO:0060173	0.850729280012667	0.554599719101
fly	GO:0060179	0.910012860558	0.699402640183
fly	GO:0060180	0.772424440337667	0.701208178439
fly	GO:0060191	0.964978799437667	NA
fly	GO:0060193	0.910278168465	NA
fly	GO:0060232	0.5496031186555	NA
fly	GO:0060249	0.715591150390667	0.605373064289
fly	GO:0060271	0.933244705510667	0.879420660772
fly	GO:0060281	0.847912180397333	NA
fly	GO:0060284	0.771523631414333	0.641503961132
fly	GO:0060341	0.725381473809667	0.592890867395
fly	GO:0060429	0.803948900249333	0.740047975604
fly	GO:0060446	0.798052819707667	0.925190720847
fly	GO:0060491	0.751053571289	0.4826629681
fly	GO:0060537	0.812568438174667	0.766151267773
fly	GO:0060538	0.809559636559	0.74200541541
fly	GO:0060541	0.883178004387333	0.777240483139
fly	GO:0060548	0.725086948513667	0.578204727689
fly	GO:0060560	0.895732146308667	0.7584
fly	GO:0060562	0.866302432488667	0.751463911069
fly	GO:0060627	0.706407587769667	0.658087973195
fly	GO:0060795	0.759681729308	NA
fly	GO:0060810	0.798642568862333	0.635915017402
fly	GO:0060811	0.831845525978667	0.664581384471
fly	GO:0060856	0.789811566812	0.732503691204
fly	GO:0060857	0.736209001269	NA
fly	GO:0060911	0.766776610859667	NA
fly	GO:0060912	0.655590317421667	NA
fly	GO:0060914	0.99900990099	NA
fly	GO:0060968	0.647662119886667	0.530841876888
fly	GO:0061024	0.638328470991667	0.668326651192
fly	GO:0061025	0.817876229829	0.901756819233
fly	GO:0061057	0.812663811751667	NA
fly	GO:0061061	0.814330979787667	0.742467279309
fly	GO:0061138	0.828842369128	0.867209302326
fly	GO:0061162	0.906300139081667	0.769152385364
fly	GO:0061245	0.809755934301	0.764818266542
fly	GO:0061326	0.798162785865667	0.547659596429
fly	GO:0061333	0.762916194374333	0.445839793282
fly	GO:0061339	0.825644608827	0.811851851852
fly	GO:0061351	0.869043329961333	0.68222421678
fly	GO:0065003	0.788211199208333	0.739727488152
fly	GO:0065004	0.860274216378	0.868315611034
fly	GO:0065009	0.703803587646	0.629202415583
fly	GO:0070085	0.764286465131333	0.845706352879
fly	GO:0070201	0.71022176965	0.398327199732
fly	GO:0070271	0.728752270715667	0.682998368565
fly	GO:0070301	0.998991935484	NA
fly	GO:0070302	0.720679718042	0.659328165375
fly	GO:0070303	0.422898232452333	NA
fly	GO:0070304	0.920185406774	0.788457987073
fly	GO:0070328	0.849286369493667	NA
fly	GO:0070482	0.762513217146667	0.587874513827
fly	GO:0070507	0.685633635676	0.63752532336
fly	GO:0070646	0.925854886120333	0.856811709385
fly	GO:0070647	0.842280618444667	0.737664188983
fly	GO:0070727	0.708300416118333	0.574675012037
fly	GO:0070828	0.850922038421333	NA
fly	GO:0070838	0.785252922817	0.734781938665
fly	GO:0070868	0.997885835095	NA
fly	GO:0070887	0.737294222072333	0.619046053713
fly	GO:0070918	0.843792952570333	0.543957750854
fly	GO:0070925	0.750077409292333	0.680899492664
fly	GO:0070983	0.801874538359667	NA
fly	GO:0070997	0.497435246904	NA
fly	GO:0071103	0.83335409703	0.743150456636
fly	GO:0071156	0.717750493326333	0.507873768743
fly	GO:0071173	0.673818429572333	NA
fly	GO:0071174	0.631205018536	0.625450556339
fly	GO:0071214	0.49739469878235	0.590797168359
fly	GO:0071310	0.755209613263	0.607350187266
fly	GO:0071359	0.876988540038333	0.523732470334
fly	GO:0071375	0.932228458523667	0.778528459047
fly	GO:0071383	0.426885398754333	NA
fly	GO:0071390	0.501762150403	NA
fly	GO:0071453	0.640234488856333	NA
fly	GO:0071456	0.607725136188333	NA
fly	GO:0071495	0.780615413766	0.650069799907
fly	GO:0071496	0.793203374479333	0.84064665127
fly	GO:0071684	0.539551991123	NA
fly	GO:0071702	0.851089023658	0.806062219855
fly	GO:0071705	0.908772275244	0.831634229225
fly	GO:0071780	0.709513663392333	0.327066631865
fly	GO:0071822	0.708521702965	0.689254901961
fly	GO:0071824	0.884476397073667	0.901294498382
fly	GO:0071826	0.708454743319333	0.760876774108
fly	GO:0071843	0.735099368365	0.723766868311
fly	GO:0071844	0.774996942912	0.615485798541
fly	GO:0071845	0.754625650692667	0.739162409042
fly	GO:0071897	0.786112020753	NA
fly	GO:0071900	0.611699927575	NA
fly	GO:0071901	0.7328812211995	NA
fly	GO:0071956	0.3929253230691	NA
fly	GO:0072001	0.775854475533	0.578056458688
fly	GO:0072002	0.786131316281667	0.489394643134
fly	GO:0072347	0.590373280943	NA
fly	GO:0072358	0.894428842863333	0.950140318054
fly	GO:0072359	0.851784122171	0.95855940131
fly	GO:0072384	0.901962137948	NA
fly	GO:0072503	0.9721000695385	NA
fly	GO:0072507	0.9637280925835	0.83702677747
fly	GO:0072511	0.834728677834333	0.735628386415
fly	GO:0072521	0.814838595888	0.743687634379
fly	GO:0072522	0.952249383199667	0.990815382582
fly	GO:0072523	0.780114090169333	0.621118359739
fly	GO:0072593	0.841394948104	0.482575730609
fly	GO:0072594	0.64230426647	NA
fly	GO:0080134	0.744660462059667	0.7023865599
fly	GO:0080135	0.702938303269667	0.616363918646
fly	GO:0085029	0.887541372634667	0.799168591224
fly	GO:0090046	0.8533527997025	NA
fly	GO:0090047	0.8888702189365	NA
fly	GO:0090066	0.845481491819333	0.698443685267
fly	GO:0090092	0.855113855887667	0.593295285105
fly	GO:0090101	0.6878566064805	0.820719889248
fly	GO:0090130	0.764471227495333	0.707808857809
fly	GO:0090132	0.756260674836	0.608
fly	GO:0090162	0.868434087183667	0.481712962963
fly	GO:0090224	0.707205462677667	NA
fly	GO:0090306	0.544700921110333	NA
fly	GO:0090316	0.785382801501667	0.462709021852
fly	GO:0090329	0.493493493493	0.487554614061
fly	GO:2000026	0.750448520779	0.608362143475
fly	GO:2000027	0.79591419635	0.840801457195
fly	GO:2000043	0.731379410283667	NA
fly	GO:2000044	0.649042239426	NA
fly	GO:2000112	0.749208096942333	0.676246940331
fly	GO:2000113	0.754947325634667	0.661066251381
fly	GO:2000145	0.82236885074	0.659126984127
fly	GO:2000177	0.76007862172	NA
fly	GO:2000241	0.773842121718667	0.581875041586
fly	GO:2000602	0.675971284377	0.410814264849
fly	GO:0000278	0.7815932608455	0.664467534895
fly	GO:0000724	0.534040671972	0.831001768773
fly	GO:0000725	0.467314487633	0.836544637123
fly	GO:0000902	0.771318018077	NA
fly	GO:0001885	0.7556349500505	NA
fly	GO:0002781	0.732929991357	NA
fly	GO:0003158	0.9548866163665	NA
fly	GO:0006182	0.9297658862875	0.978290993072
fly	GO:0006383	0.6931356668485	NA
fly	GO:0006476	0.858676975945	0.692193995381
fly	GO:0006970	0.709459459459	NA
fly	GO:0007010	0.8153316369225	NA
fly	GO:0007301	0.7796876546295	NA
fly	GO:0007303	0.693464707558	0.757710975419
fly	GO:0007400	0.6096681736255	NA
fly	GO:0007414	0.721860232279	NA
fly	GO:0007458	0.691335740072	NA
fly	GO:0007488	0.7144804209725	NA
fly	GO:0007526	0.6872559008325	NA
fly	GO:0007549	0.8842641860075	NA
fly	GO:0008069	0.847712121968	NA
fly	GO:0008343	0.9995898277275	NA
fly	GO:0009888	0.768323020179	NA
fly	GO:0010591	0.892672413793	NA
fly	GO:0016070	0.7332934042575	0.700473212442
fly	GO:0016575	0.993031358885	NA
fly	GO:0022403	0.784129945884	NA
fly	GO:0022900	0.5961858243395	NA
fly	GO:0030182	0.8013916148435	NA
fly	GO:0030308	0.7139013934895	NA
fly	GO:0030588	0.7975015617455	0.515053265401
fly	GO:0030589	0.88274486812	0.351800339978
fly	GO:0030713	0.763611755178	NA
fly	GO:0030799	0.999143101971	NA
fly	GO:0030802	1	NA
fly	GO:0030808	0.998286203942	NA
fly	GO:0030814	0.999143101971	NA
fly	GO:0030817	0.999142367067	NA
fly	GO:0030838	0.7952420213005	0.783169245195
fly	GO:0031279	0.997466216216	NA
fly	GO:0031349	0.998305084746	0.634366327475
fly	GO:0031400	0.6661185911805	NA
fly	GO:0035065	0.7247273260185	NA
fly	GO:0035148	0.695153061224	NA
fly	GO:0035290	0.953367875648	NA
fly	GO:0035292	0.999132697311	NA
fly	GO:0035601	0.814759036145	0.702419479119
fly	GO:0042478	0.435595959596	NA
fly	GO:0043704	0.8984323806645	NA
fly	GO:0044089	0.7443426007975	NA
fly	GO:0045010	0.833919156415	NA
fly	GO:0045089	0.998294970162	0.610930986568
fly	GO:0045314	0.061646012075	NA
fly	GO:0045446	0.976446313614	NA
fly	GO:0045727	0.724977982697	0.363972286374
fly	GO:0045761	0.999141630901	NA
fly	GO:0045792	0.689391351377	NA
fly	GO:0045807	0.8272667334075	0.3874519167
fly	GO:0045931	0.5673859921	0.220002690342
fly	GO:0046068	0.963001672241	0.987165281625
fly	GO:0046626	0.951458230351	0.666050808314
fly	GO:0046685	0.994092827004	0.696340713407
fly	GO:0046686	0.8008506783255	0.386182345573
fly	GO:0048096	0.972924187726	NA
fly	GO:0048168	0.5350303307915	0.556863527534
fly	GO:0048665	0.764461582405	NA
fly	GO:0051642	0.943396226415	NA
fly	GO:0051962	0.962834917891	NA
fly	GO:0051965	0.710810810811	NA
fly	GO:0060070	0.761100825259	0.375881261596
fly	GO:0071241	1	NA
fly	GO:0071243	0.994001713796	NA
fly	GO:0071248	0.993996569468	NA
fly	GO:0071276	0.967381974249	NA
fly	GO:0071478	0.0642673521851	NA
fly	GO:0090068	0.6336138913825	0.384911419282
fly	GO:2000377	0.877208619928	NA
fly	GO:0000272	0.999180327869	NA
fly	GO:0001710	0.920962199313	NA
fly	GO:0006024	1	NA
fly	GO:0006277	0.738075313808	NA
fly	GO:0006950	0.695843557622	0.57757930885
fly	GO:0007406	0.902546093064	NA
fly	GO:0007460	0.973944294699	NA
fly	GO:0007516	0.982412060302	NA
fly	GO:0007614	0.585892116183	NA
fly	GO:0008365	0.890082644628	NA
fly	GO:0008629	0.993638676845	NA
fly	GO:0008630	0.990845684394	NA
fly	GO:0008652	0.372598162072	NA
fly	GO:0009799	0.0370065789474	0.560189463956
fly	GO:0009855	0.940789473684	0.656192236599
fly	GO:0010468	0.719188312446	0.688483613645
fly	GO:0010563	0.0242474916388	NA
fly	GO:0017085	1	NA
fly	GO:0022904	0.859296482412	NA
fly	GO:0032101	0.66106557377	NA
fly	GO:0032837	1	NA
fly	GO:0035002	0.583614864865	NA
fly	GO:0035329	1	NA
fly	GO:0042176	0.848111658457	0.35240732195
fly	GO:0042770	0.998281786942	NA
fly	GO:0043112	0.988304093567	NA
fly	GO:0043903	0.820901639344	NA
fly	GO:0044110	0.817023026316	NA
fly	GO:0044116	0.809210526316	NA
fly	GO:0044117	0.785361842105	NA
fly	GO:0044126	0.777138157895	NA
fly	GO:0044130	0.761316872428	NA
fly	GO:0044144	0.770148026316	NA
fly	GO:0044146	0.812757201646	NA
fly	GO:0044403	0.71393442623	0.538532533456
fly	GO:0044419	0.779098360656	0.566220581449
fly	GO:0045936	0.0451505016722	NA
fly	GO:0046154	1	NA
fly	GO:0046164	0.999180327869	NA
fly	GO:0048100	0.993243243243	NA
fly	GO:0048333	0.996566523605	NA
fly	GO:0048676	1	0.691825396825
fly	GO:0050916	1	0.673314866113
fly	GO:2000178	0.823429541596	NA
fly	GO:0006206	NA	0.807284462886
fly	GO:0006446	NA	0.725785582255
fly	GO:0006482	NA	0.607868020305
fly	GO:0007160	NA	0.805640314378
fly	GO:0008214	NA	0.618827872635
fly	GO:0008643	NA	0.712770862148
fly	GO:0009743	NA	0.749100968188
fly	GO:0010467	NA	0.68343650347
fly	GO:0010553	NA	0.211328125
fly	GO:0015711	NA	0.949400645459
fly	GO:0015804	NA	0.561439114391
fly	GO:0016577	NA	0.619716674408
fly	GO:0031323	NA	0.61023404819
fly	GO:0032318	NA	0.645560204556
fly	GO:0033500	NA	0.765145228216
fly	GO:0042221	NA	0.650140240884
fly	GO:0043277	NA	0.661631139944
fly	GO:0044249	NA	0.6485210598
fly	GO:0045467	NA	0.228032866119
fly	GO:0046622	NA	0.244166280328
fly	GO:0048519	NA	0.561134414596
fly	GO:0048523	NA	0.594333434731
fly	GO:0048934	NA	0.560281030445
fly	GO:0048935	NA	0.574072334429
fly	GO:0051302	NA	0.45918744229
fly	GO:0051567	NA	0.292617605962
fly	GO:0060255	NA	0.656472520555
fly	GO:0065008	NA	0.662283051211
fly	GO:0070988	NA	0.677846934071
fly	GO:0072527	NA	0.707607192254
fly	GO:0080090	NA	0.645925568167
fly	GO:0090304	NA	0.689869683849
human	GO:0000003	0.706139606944667	0.562376469017
human	GO:0000018	0.804639145043333	0.736732309746
human	GO:0000038	0.932799560602333	0.787555435492
human	GO:0000041	0.856695001443333	0.750438340152
human	GO:0000045	0.9650043961465	0.745465184318
human	GO:0000060	0.412700284696333	0.31626196528
human	GO:0000070	0.855942688911333	0.706655659569
human	GO:0000075	0.828105810022667	0.689443108974
human	GO:0000077	0.845862913857333	0.62551521877
human	GO:0000079	0.747250025635	0.560185185185
human	GO:0000080	0.5574452243605	NA
human	GO:0000082	0.726423529351333	0.496943894111
human	GO:0000084	0.742077339096667	0.505677494879
human	GO:0000086	0.746769861426667	0.749536087509
human	GO:0000087	0.834315599934333	0.632430037313
human	GO:0000122	0.881393252727	0.814793746387
human	GO:0000132	0.430174321174	0.683269850571
human	GO:0000165	0.829042132666	0.689594631382
human	GO:0000184	0.860435392596667	0.713628224498
human	GO:0000186	0.992562188214333	0.756418155679
human	GO:0000187	0.874712104185	0.55387779249
human	GO:0000209	0.949894438319667	0.706054239135
human	GO:0000226	0.830366463395	0.666427360654
human	GO:0000245	0.919958823261	0.598139489577
human	GO:0000266	0.578871201158	NA
human	GO:0000271	0.939027351983333	0.655415804277
human	GO:0000278	0.767515688226333	0.581533619952
human	GO:0000279	0.815819759317	0.635755551985
human	GO:0000280	0.832689737174	0.625542591284
human	GO:0000302	0.831054957286	0.633546065585
human	GO:0000338	0.967633496986333	0.755996369765
human	GO:0000375	0.961403407818667	0.903714710253
human	GO:0000377	0.962557136343333	0.944989268615
human	GO:0000380	0.981214325966333	0.9501987032
human	GO:0000381	0.983336712587667	0.95446279367
human	GO:0000387	0.957119590507	0.948245614035
human	GO:0000398	0.958513158561	0.931662042542
human	GO:0000460	0.962854867203667	0.837584286133
human	GO:0000723	0.735373644167333	0.622101873536
human	GO:0000724	0.781656205855	0.644766997708
human	GO:0000725	0.783321588205	0.651901036929
human	GO:0000726	0.760958078752	0.535147729526
human	GO:0000737	0.823167709483333	NA
human	GO:0000738	0.614901969554	0.474052478134
human	GO:0000819	0.828491771857333	0.703520164046
human	GO:0000902	0.824059382237333	0.729753383459
human	GO:0000904	0.872368942468667	0.766149858799
human	GO:0000910	0.842926972760333	0.679239350913
human	GO:0000956	0.872742258833333	0.751884702342
human	GO:0001101	0.926852536240333	0.675466744457
human	GO:0001501	0.938546127859	0.790858318636
human	GO:0001503	0.910334030296667	0.760598398651
human	GO:0001505	0.793986722424667	NA
human	GO:0001508	0.9489168198795	NA
human	GO:0001516	0.8806186950945	0.685450819672
human	GO:0001523	0.937798088786	0.908197199533
human	GO:0001525	0.836483283888333	0.701654403947
human	GO:0001558	0.767921518624333	0.492910215657
human	GO:0001568	0.850337729200667	0.743120810312
human	GO:0001578	0.799130698607	0.790146872872
human	GO:0001649	0.95314007687	0.686232363316
human	GO:0001654	0.770201120691667	0.625916153621
human	GO:0001655	0.925123207615	0.745794708769
human	GO:0001656	0.973748350902333	0.785140937092
human	GO:0001657	0.981615236276	0.735211972154
human	GO:0001666	0.887029673354	0.726577219526
human	GO:0001667	0.847850704215333	0.53274948484
human	GO:0001676	0.998910675381	0.911448598131
human	GO:0001701	0.9022596436305	0.78664333625
human	GO:0001704	0.9765120643455	0.750125020837
human	GO:0001708	0.989862418537	0.80235042735
human	GO:0001763	0.975859092393	0.579809190031
human	GO:0001775	0.860649127353667	0.750538690233
human	GO:0001816	0.838152925732667	0.710452614854
human	GO:0001817	0.858130327153667	0.705532700699
human	GO:0001818	0.87200699964	0.637026754165
human	GO:0001819	0.845746516567	0.728765345399
human	GO:0001822	0.945361823729667	0.744897070984
human	GO:0001836	0.724076620011667	0.612824289113
human	GO:0001837	0.938970600168667	0.54379776602
human	GO:0001867	0.9989775316545	0.869012707722
human	GO:0001881	0.941826702498667	0.698426573427
human	GO:0001894	0.795170282866333	0.762945691247
human	GO:0001906	0.901254256237	0.586389668725
human	GO:0001909	0.903331887032667	0.604970674962
human	GO:0001910	0.959751628887667	0.637151187005
human	GO:0001912	0.969945694804333	0.619727891156
human	GO:0001932	0.81423432335	0.702649681448
human	GO:0001933	0.841049883856	0.559133313271
human	GO:0001934	0.892589973597333	0.648043611899
human	GO:0001935	0.785476847961	0.641307872799
human	GO:0001936	0.775265008779	0.624604504001
human	GO:0001937	0.582199955780667	0.54786036036
human	GO:0001938	0.935236696605333	0.65028708134
human	GO:0001944	0.841811915801333	0.771178695241
human	GO:0001945	0.8742240641875	0.737627513844
human	GO:0001952	0.804137906883	0.58505830245
human	GO:0001953	0.541941713147	0.323876651982
human	GO:0001954	0.853081412369	0.771780580815
human	GO:0001959	0.840405115632	0.520960052606
human	GO:0001960	0.919756823328667	0.508612031736
human	GO:0001990	0.951507077116667	0.773460303561
human	GO:0002009	0.878311569526	0.694888504226
human	GO:0002040	0.908889900936	0.568008123564
human	GO:0002042	0.988183161004	NA
human	GO:0002062	0.922720968091667	0.521816586455
human	GO:0002064	0.963603841714	0.627534823453
human	GO:0002090	0.851040458099333	NA
human	GO:0002200	0.790706642609667	0.44841061534
human	GO:0002218	0.871562259631333	0.636256337348
human	GO:0002221	0.926226331027	0.595833333333
human	GO:0002224	0.900115377549333	NA
human	GO:0002228	0.908601820918333	0.521401348578
human	GO:0002230	0.848454145787333	0.740681396526
human	GO:0002237	0.897144834556333	0.771643825523
human	GO:0002244	0.899306580550333	0.535192757009
human	GO:0002250	0.920690870271667	0.705147551979
human	GO:0002252	0.824637288378	0.691182247764
human	GO:0002253	0.87311062198	0.708992187613
human	GO:0002263	0.913112943306667	0.635952799397
human	GO:0002274	0.882458571711	0.60662551377
human	GO:0002275	0.6632943792815	0.565547445255
human	GO:0002285	0.886965142214333	0.620194338826
human	GO:0002286	0.950403037385667	0.673712697484
human	GO:0002292	0.956997084548	NA
human	GO:0002347	0.704040045714	0.583818958819
human	GO:0002366	0.839725893878	0.647878483555
human	GO:0002367	0.826926349671	0.571543880247
human	GO:0002369	0.871310030395	0.674078408426
human	GO:0002376	0.805938261948333	0.671679697613
human	GO:0002377	0.886291515947333	0.487445383047
human	GO:0002418	0.887430661947	NA
human	GO:0002420	0.999236641221	NA
human	GO:0002423	0.99853907962	NA
human	GO:0002429	0.896125461129	0.715602517986
human	GO:0002440	0.843869017001333	0.639769508741
human	GO:0002443	0.882809515448667	0.598255549046
human	GO:0002444	0.5205287811625	0.571442438361
human	GO:0002449	0.889204392210667	0.56011208577
human	GO:0002456	0.834864186342333	0.538726207906
human	GO:0002460	0.919062748153333	0.663980678946
human	GO:0002520	0.83401809532	0.598424515535
human	GO:0002521	0.857129546066667	0.651811272332
human	GO:0002526	0.7642457722755	0.709415584416
human	GO:0002548	0.829642239483333	NA
human	GO:0002562	0.885266328332	NA
human	GO:0002573	0.894758381739333	0.650087180997
human	GO:0002682	0.841204320373	0.661579532573
human	GO:0002683	0.819345423058333	0.615605902874
human	GO:0002684	0.873735463915	0.722766301977
human	GO:0002685	0.929920305622	NA
human	GO:0002687	0.936245339717667	NA
human	GO:0002688	0.946410540237333	NA
human	GO:0002690	0.971536142890333	NA
human	GO:0002694	0.862465240997333	0.717944429458
human	GO:0002695	0.865231384002333	0.674171048788
human	GO:0002696	0.892175686821667	0.706882989184
human	GO:0002697	0.857683065262	0.656282906283
human	GO:0002698	0.903047439164667	0.493189453696
human	GO:0002699	0.852403986062	0.524222050969
human	GO:0002700	0.834101634318333	0.76798245614
human	GO:0002701	0.995653745795	0.506117098747
human	GO:0002703	0.859413694842333	0.596247563353
[truncated: 9,928 more rows]
